# Supplementary material for: Proteomic analysis of pleomorphic dermal sarcoma reveals a fibroblastic cell of origin and distinct immune evasion mechanisms
Source: Sci Rep. 2024 May 31;14:12516. doi: 10.1038/s41598-024-62927-x (PMC11143252; doi:10.1038/s41598-024-62927-x)
Supplement: Supplementary file 2 — Supplementary Table S1. [file 41598_2024_62927_MOESM2_ESM.xlsx]

## Sheet: Table S1  Matrix of protein abu
Column1	Column2	Column3	Column4	Column5	Column6	Column7	Column8	Column9	Column10	Column11	Column12	Column13	Column14	Column15	Column16	Column17	Column18	Column19	Column20	Column21	Column22	Column23	Column24	Column25	Column26	Column27	Column28	Column29	Column30	Column31	Column32	Column33	Column34	Column35	Column36	Column37	Column38	Column39	Column40	Column41	Column42	Column43	Column44	Column45	Column46	Column47	Column48	Column49	Column50
Table S1. Matrix of protein abundance.
The table includes squamous cell cancer (SCC), malignant melanoma (MM) and pleomorphic dermal sarcoma (PDS), as well as skin normal tissue (NG).
ID	corresponding RNA and mutation data	group	KV315_HUMAN.KV37_HUMAN.KVD07_HUMAN	LV469_HUMAN	LV861_HUMAN	LV460_HUMAN	LV746_HUMAN	LV746_HUMAN	LV39_HUMAN	KV228_HUMAN.KVD28_HUMAN	KV224_HUMAN.KVD24_HUMAN	KVD29_HUMAN	LV545_HUMAN	KVD15_HUMAN	KV311_HUMAN.KVD11_HUMAN	HV349_HUMAN	KVD21_HUMAN.KVD41_HUMAN	KJ01_HUMAN	HV601_HUMAN	HV315_HUMAN	HV315_HUMAN	HV226_HUMAN	HV374_HUMAN	HV374_HUMAN	LV949_HUMAN	HV372_HUMAN	GAL3A_HUMAN.GAL3B_HUMAN	HV103_HUMAN.HV108_HUMAN.HV146_HUMAN.HV169_HUMAN.HV69D_HUMAN	KV621_HUMAN	KVD20_HUMAN	HV118_HUMAN	HV428_HUMAN	HV335_HUMAN	HV551_HUMAN.HV5X1_HUMAN	HV70D_HUMAN	KV106_HUMAN	HV64D_HUMAN	CRYA2_HUMAN.CRYAA_HUMAN	TRBC1_HUMAN.TRBC2_HUMAN.TRBR2_HUMAN	RBM47_HUMAN	UBA6_HUMAN	ESYT2_HUMAN	MED19_HUMAN	IGLC7_HUMAN	SHOT1_HUMAN	TM223_HUMAN	GXLT2_HUMAN	ARH37_HUMAN	HACL2_HUMAN
2813_1	NA	SCC	24.04946305	19.68667492	20.93520678	16.74409801	20.28280112	20.28280112	20.58694981	24.06276292	21.55388518	19.25593935	20.43270704	22.02166869	23.36153261	21.10719536	19.01752274	20.04114078	21.90263567	20.4768253	20.4768253	20.20804141	23.44631407	23.44631407	18.54351451	19.47033862	21.38572867	20.98834629	19.08745507	22.2743736	22.90320594	19.78880275	20.7449744	20.23551585	19.80886836	19.86312932	20.40366117	20.03391764	15.40357463	19.15558908	22.61732935	21.81181133	17.64374057	20.41963521	20.0311331	17.97934098	17.99376767	19.96567157	19.79815534
2813_2	NA	SCC	24.35885962	20.45139224	21.86101727	17.40713496	21.47302394	21.47302394	20.89809502	24.70364424	21.7572321	17.99785206	20.58721349	21.74441998	23.67450178	21.92381855	19.19977298	20.70881781	22.96732267	20.05714033	20.05714033	21.22846643	23.85336783	23.85336783	19.83863722	20.80304532	21.08745378	22.47543585	19.85510723	23.13113884	21.67775663	21.08167327	20.84380395	19.24747326	21.09791767	20.13530973	21.07628064	20.1933521	17.32437868	19.19091699	23.02150394	21.33220486	17.52222903	16.95416222	20.09851534	18.98624809	17.40570582	19.88292722	20.60529684
2813_3	NA	SCC	23.09773768	19.48809706	20.97438798	18.23067429	20.59802817	20.59802817	18.7834587	22.83533572	19.99122841	19.38009771	19.96669046	21.6076487	21.89562335	20.92926724	18.27280745	20.02329854	21.55832029	18.04379629	18.04379629	20.69300704	22.76062464	22.76062464	19.43002809	21.04632858	20.8445556	20.63692725	19.19926941	21.31657985	20.38476478	19.62411361	21.321405	19.1642336	22.98466455	19.97951622	19.78860683	20.29298054	16.96922233	18.86808357	22.96623506	22.44781826	18.05267948	17.79777024	19.56192185	18.77108764	17.62470683	18.09144055	18.77638805
2813_4	NA	SCC	23.67216269	19.2471719	21.00996663	16.79144273	20.34660246	20.34660246	20.16387987	23.61487202	20.67698663	18.49854545	19.35981818	21.93780917	23.18634551	20.61070407	18.90842575	19.36654634	21.4604099	21.14483239	21.14483239	20.4139832	22.45395305	22.45395305	18.94373096	20.94289298	21.47514859	21.26996382	18.2709614	21.41415358	21.58712278	19.28878273	20.92666209	17.80384102	23.41812888	19.9945909	20.66374224	20.81583826	16.91892102	18.66618932	22.25631294	21.17073439	17.80269937	15.32692449	20.18566671	18.27722898	16.99874841	18.96326018	20.03360851
2813_5	NA	SCC	23.7678664	18.87239232	20.88599569	17.14279513	21.17287794	21.17287794	20.54426799	23.27609884	21.13341568	20.46611026	20.04681193	20.43418432	22.68805391	20.80449974	19.27805051	19.98784015	22.82522461	21.34414669	21.34414669	19.93857744	23.17665222	23.17665222	19.17694241	21.01178676	22.93624433	20.74515893	19.57790821	21.79165337	20.46419473	19.20787941	20.88195559	19.85560536	23.58432576	20.28833185	19.67897316	18.49077647	16.6214156	19.34447797	21.937784	21.63390696	18.35631441	19.1151155	20.53062923	18.77235968	17.46676411	18.85312068	20.79585576
2813_6	NA	SCC	23.91822524	19.37096618	21.35715141	17.19746629	21.13463187	21.13463187	20.28644947	23.89511668	21.23245957	16.5973528	19.65986228	21.97089084	23.79215401	20.41030228	18.88517462	19.64360081	22.14168932	21.49031621	21.49031621	21.14429353	21.91156827	21.91156827	17.80927199	20.9985717	21.70103989	21.58551824	19.15798338	21.67549279	21.91961069	19.93178496	20.97165721	18.77347678	23.60187602	19.8115017	20.75650746	20.41827265	16.55069637	18.48630868	22.40477361	21.22260036	17.89784546	16.32770701	20.14437445	17.65736032	17.12043027	18.00968103	19.88403633
2813_7	NA	SCC	25.71139822	21.72062169	21.86803125	18.74010355	22.63393577	22.63393577	21.56223031	25.73783849	23.2173451	19.58021678	19.26652578	23.49843242	25.55841651	22.81455	20.40076689	20.9701382	24.59099655	21.91980243	21.91980243	22.27799224	24.72476218	24.72476218	19.48661286	20.77761519	21.46704428	22.52384619	20.80364871	25.22031839	22.47269659	22.80906548	20.76666826	19.55228456	22.95048755	20.05081849	21.80774168	20.5772149	17.29093618	19.27830725	22.03042938	21.50346862	17.96768699	16.58347066	20.7564423	18.85205454	17.59690606	20.04076377	20.31921786
2813_8	NA	SCC	23.90262463	19.68401746	21.60717168	17.87621715	20.96952705	20.96952705	19.73182283	23.44177098	21.0127991	19.81306632	20.49641636	21.64064118	22.63405768	21.12452669	18.2666859	18.68136196	22.13168979	21.25918696	21.25918696	21.53667409	23.03486712	23.03486712	17.41419798	21.09388245	22.00802847	21.11812617	19.38567075	21.97410785	21.71237361	20.07387744	21.03814165	19.62427183	22.21232969	19.98568462	20.83872844	20.25635212	16.31483104	18.8170461	22.54383613	20.68901005	18.12897102	17.22460468	19.43977814	19.9006192	17.73027188	19.24880045	19.86361764
2813_9	NA	SCC	26.199095	22.29559744	23.22840771	19.75106182	22.32220049	22.32220049	21.74648398	25.51023864	23.03052537	18.45149286	19.76826349	23.61272544	25.50120852	24.19645775	20.31456776	20.81407077	23.44552666	22.38447603	22.38447603	21.65897065	23.96659416	23.96659416	19.22738562	20.53227828	21.31979669	24.03204169	20.41872559	24.68008801	22.99918571	22.90612725	20.11457861	19.93131896	22.96926687	20.14258076	21.74812732	20.63792672	16.60922314	18.82422827	22.88399347	22.13154866	17.60006276	15.88490742	20.15976542	18.53226444	17.26379779	19.61782256	21.0332052
2813_10	NA	SCC	23.98389751	20.27569259	21.80819954	18.17162151	20.82223316	20.82223316	20.72374093	23.22895223	20.44981161	18.39572658	20.1090782	22.20418677	23.40265195	21.88842815	19.73597232	20.51637798	21.09390753	21.72686134	21.72686134	19.99262583	22.36649565	22.36649565	16.82510785	20.5909288	20.33803993	21.39434336	19.94910571	21.91475008	21.83322404	20.61754459	19.17704963	18.89511076	20.92818871	19.91162313	22.17651346	20.28999614	16.67556748	19.06123669	23.25180195	21.91384484	17.82340788	15.76145514	21.20439801	17.37933606	16.99104004	17.81711482	19.77031707
2813_11	NA	SCC	24.20412931	21.58117023	21.44429608	18.84274625	22.7215565	22.7215565	23.38687606	26.25471162	23.54830265	19.9549692	22.95605138	23.76172246	25.79792765	23.09644493	21.24675799	21.16067266	23.62105933	22.44958315	22.44958315	21.67197809	24.18888852	24.18888852	19.58718968	20.03377607	19.4290532	23.37585008	21.11507414	24.76887103	22.42629905	23.83390268	20.32528133	19.33304395	22.49562719	19.82928242	22.61937058	21.31657184	17.07782368	18.92109418	22.89969066	21.47078198	18.12985913	19.43524296	20.89611507	18.95249504	17.67073918	20.44373476	21.01001445
2813_12	NA	SCC	24.3054673	20.44003779	22.04827107	17.41573352	20.54155041	20.54155041	20.85625378	23.4329058	20.46533124	16.7221538	19.45914741	21.61951611	23.84932492	22.37716286	19.5747868	20.38952001	21.65092727	22.09632972	22.09632972	20.11602661	24.25978032	24.25978032	19.14488092	20.03597233	21.85868375	23.22511857	19.23789615	23.07119523	22.34228143	21.63428373	20.02384367	19.56901003	20.72399084	20.52871354	20.59404754	18.92291245	16.59999458	18.41957345	22.90368219	21.58860027	17.85708271	16.34423348	20.24483764	17.34456465	17.10569197	19.51116003	20.05014093
2813_13	NA	SCC	25.43459204	22.17633917	22.34989616	18.78027383	25.52633207	25.52633207	21.94561273	24.54690246	22.62715267	20.32973853	21.81309771	23.45647996	24.09098786	22.88933462	20.81575893	20.74673374	23.69590411	22.74506804	22.74506804	20.69928268	23.02243893	23.02243893	19.50385848	19.48522004	21.77750416	23.4440736	19.97585077	23.57019852	23.11662317	21.89267325	20.7157302	19.92962532	23.18703264	19.96083669	20.86697551	21.68344786	17.20644089	19.18870493	21.8144659	21.66130404	17.8715219	19.39859679	19.89302595	19.07083564	17.63590838	20.75667033	20.11858881
2813_14	NA	SCC	24.23551001	20.89110982	22.12748538	17.22724928	20.31071262	20.31071262	21.20724025	24.32112161	21.83450654	20.62734863	20.06306385	22.75357668	23.01162243	21.17282912	19.54703495	20.67737466	22.8750757	20.77813008	20.77813008	21.36057028	22.78430655	22.78430655	19.53590997	20.77694253	21.60664377	22.94106629	16.98032928	22.79248172	22.50618654	20.57149528	20.81205473	19.68514915	25.01279314	20.17840604	21.38471209	20.30943339	16.27873014	19.0899056	22.79386323	22.03386388	18.20153427	18.46639005	20.21678138	18.60711055	17.93512475	19.438802	20.69401944
2813_15	NA	SCC	23.91143844	20.86362974	22.28003262	18.97166479	19.8258299	19.8258299	18.57602664	22.85895117	20.49125615	20.22536676	21.69591668	21.91168117	21.90266879	21.25784704	18.48889992	21.62885614	22.21355459	21.14603535	21.14603535	21.11678813	23.52990696	23.52990696	20.22896076	18.1703688	21.61592952	20.09761553	17.84130635	21.47957602	23.26405635	19.77085259	21.32113848	19.99081128	22.26620215	20.3309513	21.39411828	19.16266571	16.96463315	19.90073952	22.68820548	21.42278033	17.67372314	18.44786109	20.28727274	17.72918698	18.77718467	19.18231309	20.35028745
2813_16	NA	SCC	25.04292128	20.90810818	22.04147348	18.84398544	21.2708428	21.2708428	20.46754597	24.32978895	21.82066435	18.08600661	19.04539173	23.56219537	24.52394188	21.86285072	18.95530651	19.2745647	23.28587967	22.33414068	22.33414068	21.03954959	23.49489757	23.49489757	18.79010027	20.15961614	21.35632408	23.41360244	19.2226487	24.19636019	22.50597288	21.24210647	19.89361853	19.19219889	21.42622994	19.92812897	21.61899661	20.58225042	16.90979935	20.64096509	23.49631255	21.48795384	18.53541739	17.39734875	19.64244309	18.37996455	18.12507541	20.30289324	19.33795068
2813_17	NA	SCC	23.81404533	20.45204653	22.20394012	18.29257779	19.25375517	19.25375517	20.68080829	22.59462166	21.12616628	18.3083518	18.73337479	21.25283865	22.50180804	21.11569649	19.5907987	19.76541088	21.97260474	21.26808875	21.26808875	20.83924648	23.85188093	23.85188093	19.49180445	20.12672944	21.59348231	20.86333482	21.02487784	21.55535117	23.96157042	20.24261823	19.19480253	21.31104673	21.34200194	19.94699477	20.3195707	19.14570332	17.46687864	19.27425984	22.39446897	21.9347678	18.51831883	16.35931953	20.27808868	18.32810898	17.52996576	18.45224526	19.92445299
2813_18	NA	SCC	25.2211006	20.44494814	21.76776742	17.19411238	21.32409482	21.32409482	20.53531715	24.90895383	21.51903438	18.71578105	19.62457773	21.21961995	24.80713732	22.45098215	19.31693555	19.78197437	22.12383534	21.45433243	21.45433243	19.74673408	23.91092981	23.91092981	18.60428898	20.55182144	21.94582387	21.6947039	18.3662966	23.18098054	23.88216611	21.68602854	20.4463681	21.30198366	21.88688509	19.52659475	21.51425463	16.54012955	17.3180308	18.33636708	22.34117674	21.78078724	18.59603503	16.28464339	19.54416075	18.315008	18.16626117	17.85838498	19.75944774
2813_19	NA	SCC	25.37601368	20.02704746	22.92487542	18.16320741	20.81497042	20.81497042	20.3563402	25.30241985	21.13408033	18.44968872	18.90663228	20.19594886	23.56525551	22.03108597	19.40248098	20.62793637	21.85075989	19.90412301	19.90412301	22.49896555	23.23831493	23.23831493	19.93535788	20.24188542	21.79022996	24.88455437	16.83077514	21.42325238	23.25778277	21.89387697	20.1462086	21.5011666	21.81969809	20.07178185	21.99303719	20.91528578	15.3466003	19.16101375	22.56036549	22.02405342	18.69353967	16.84817497	20.41296052	18.56719341	18.1601961	19.25796555	20.56247722
2813_20	NA	SCC	24.42754508	20.54397769	21.57095819	18.01534971	22.28928384	22.28928384	20.33646079	24.42888074	22.14985067	18.15181386	18.75447978	22.57584481	23.68884789	21.30644113	19.41138476	19.81503612	22.68134907	21.15652876	21.15652876	20.55565074	23.71330161	23.71330161	17.98038506	19.47263333	21.28580631	23.61495299	20.37246763	23.60510238	23.53453609	21.3540707	20.32730045	20.51250515	20.51378734	19.94805389	21.61403849	20.72080733	14.68510465	18.25425359	22.62002647	21.6930964	18.5680059	17.04107088	19.97309193	18.33232047	18.10560517	19.46273191	21.28946396
2813_21	NA	MM	26.01747331	21.9917059	21.22665091	19.08718311	21.85435251	21.85435251	21.3119711	24.83270095	21.77914463	18.49469491	19.33886911	21.94360161	25.19806279	23.13884768	20.19174452	18.83101337	23.24454443	22.81977603	22.81977603	20.87845711	24.06646305	24.06646305	19.55647748	21.51161272	21.96863094	24.02575396	20.32621577	23.68079174	23.81198963	21.26854885	21.68069089	21.33211743	21.47497041	20.20507252	21.46340663	19.83887922	17.39163951	19.16905397	21.73924497	22.49944496	18.25809324	16.75364427	20.29310114	18.32342296	17.68604493	18.05162012	19.65078882
2813_22	NA	MM	25.49097166	21.15059765	20.45092931	18.38532739	21.57614477	21.57614477	20.57188408	24.20610607	21.65137847	18.66377232	19.66291693	21.65721376	24.3000436	22.61104867	20.33427983	19.56056591	23.05234682	22.04911734	22.04911734	21.00970016	23.24064141	23.24064141	19.03965281	21.13558746	21.85866857	21.65528876	18.92167244	23.22263868	23.02938745	20.63261187	21.36973897	21.14654783	20.98977422	19.16606008	21.16340645	19.54397769	17.10160859	18.95077378	21.96340836	22.4230292	18.36823131	17.16080958	20.75089341	18.65525469	17.53696026	18.17435519	19.68227968
2813_23	NA	MM	23.26858026	19.02665311	20.67868194	17.9427281	19.74333483	19.74333483	20.14354016	22.9155107	18.86290367	18.85392382	18.96896308	21.75865176	22.78441839	21.28238261	19.15892469	19.1019526	20.5768921	20.45101989	20.45101989	19.34386408	21.140841	21.140841	18.8025111	21.04278044	22.94739438	20.34967214	18.6787413	20.84595705	20.7906259	18.5730998	21.09096422	21.29547387	20.56030484	19.67811898	18.96062985	18.90408772	16.12364858	18.66566738	21.61936386	22.23165714	18.75533778	16.14823211	19.62191057	19.00680818	17.27087296	17.46576436	21.41604187
2813_24	NA	MM	24.89097244	20.22799661	21.18973107	17.84555131	20.16221429	20.16221429	20.31834641	24.24915484	20.62586042	18.72416166	17.72260744	21.85528445	24.33145058	22.28668917	19.36782027	19.61359525	21.86382632	21.76485135	21.76485135	18.9264958	22.92198634	22.92198634	18.90918103	21.06382988	22.46298247	20.90361416	17.97276669	22.58085522	20.930284	19.87588281	21.12926139	21.15564306	21.32590161	19.75770903	20.47624188	18.94528626	17.90461698	18.86476651	22.36947275	22.03212915	18.77122727	16.6020929	19.62421537	18.4349173	17.4695345	17.60751815	20.55170451
2813_25	NA	MM	23.50109612	19.61010206	20.67479025	17.04941253	20.20353202	20.20353202	18.07004231	22.3711332	20.44663506	19.04157646	18.54196627	21.77325624	22.35047361	20.19743749	19.12412515	19.54509677	21.42975815	21.5466875	21.5466875	20.47808614	22.31296806	22.31296806	19.23459283	21.11093243	21.60409801	20.45337969	19.44977707	20.59701592	22.37177202	19.4533253	21.20500604	21.2570647	20.69604247	19.26617343	19.69611894	18.63453102	17.32208198	19.0031656	21.39354757	21.69509912	18.926936	17.11033145	20.79583991	17.74717679	17.31484286	18.1829161	20.7418965
2813_26	NA	MM	24.83145474	20.10651182	19.58091915	15.8439603	19.90001327	19.90001327	19.63428816	23.32708385	22.29052458	18.29856108	19.94406905	21.898585	22.79256513	21.21969085	18.81306092	19.56714954	21.76939074	21.66010299	21.66010299	21.09697246	23.04781732	23.04781732	19.01745417	21.07326038	22.58838296	20.17248123	18.54421359	21.68950068	22.03823966	19.22893609	20.95622485	21.06522184	20.42684416	19.39189139	19.63784891	18.73358141	17.48165755	18.79263356	22.04400849	21.96089776	18.60397309	16.46810831	19.85098036	18.38182947	17.36973147	18.03579865	20.59161183
2813_27	NA	MM	24.46546203	20.49785768	20.72687837	18.76878524	21.16642546	21.16642546	20.06454902	23.90251423	21.24221116	18.16304312	20.50633858	21.81464247	23.16720527	19.59556709	19.23428359	18.66004814	21.82754584	21.37319546	21.37319546	20.50355834	22.76829207	22.76829207	18.76721989	20.95960024	22.83801282	19.26786796	19.00778833	22.38110089	22.30701508	20.19660933	20.99959531	20.93648771	21.47001734	19.26859819	20.44123401	18.01109073	13.76654961	18.65764185	21.81100773	22.44660225	17.77005731	15.73990188	19.46799553	18.35210379	16.64826404	17.76979994	21.27516969
2813_28	NA	MM	24.18626842	19.87435554	20.30466549	18.59574221	21.25866954	21.25866954	20.15452967	24.25304936	21.48535174	18.47047617	18.82346365	21.86948008	22.92455266	21.71105103	17.70536915	19.57842295	22.90402412	21.2961298	21.2961298	21.30455764	23.10428481	23.10428481	19.26289783	21.18640989	22.44415956	20.85873318	18.53372515	21.87934369	22.74303421	18.4436599	21.26657547	21.2303763	20.28264278	19.15702439	20.36556467	18.92964851	16.17311103	18.88711349	21.47237948	22.65736425	18.6122454	16.78398417	19.95510782	18.41450893	16.83560635	17.75851602	20.31239774
2813_30	NA	MM	24.56875566	19.34091062	20.76015141	18.34803464	21.04706798	21.04706798	19.6253325	22.95253473	21.49696891	19.03741711	19.61483175	21.66429363	22.9061401	20.3881855	19.47899631	19.53252858	22.42036263	21.35032149	21.35032149	19.6006407	22.82379931	22.82379931	18.48542447	21.07878413	22.22927357	20.88575743	19.59778744	21.88754714	22.9828743	19.18359419	21.00492652	21.24004137	20.98510872	19.30483923	20.60751996	19.29102227	16.94715262	18.89179426	21.6601857	22.40778692	18.29144988	16.43470082	18.25024752	18.37045328	16.77370489	17.77430721	20.07727211
2813_31	NA	MM	25.05172556	21.45566234	22.08061652	19.40539703	21.78121962	21.78121962	20.86138229	24.30507062	21.82885547	18.81660377	19.41472258	21.75268281	24.44804394	22.40417071	19.77340648	19.65314247	22.93156857	22.46429197	22.46429197	20.83262361	23.65045621	23.65045621	19.40885215	21.15591598	21.58810155	21.08379094	20.44405843	22.66464736	23.05128975	21.22502146	21.230994	21.10152512	20.98714602	19.67679729	20.84389652	19.88444183	16.89590657	19.06171155	21.96364825	22.50730203	18.56512406	16.4056045	19.80867986	18.53681938	17.89158191	17.97731146	21.05553268
2813_32	NA	MM	26.77075976	19.89577939	20.20705246	17.09986144	20.6709501	20.6709501	20.65388594	23.72006636	21.84987083	18.14615596	19.68195889	20.61553445	23.12354647	22.08193652	19.01430385	19.56858544	22.274129	21.39729756	21.39729756	21.36451729	23.3460231	23.3460231	18.92733859	21.06616791	21.94312861	20.87353874	19.2562133	22.23205841	22.93981231	20.42083404	20.8127883	18.75468855	20.50621265	19.28614454	20.45736685	18.8378404	17.29579583	18.79213058	21.91906408	22.04194852	18.67138827	17.66058788	20.15303737	18.40958028	17.26589766	18.10342319	19.73402651
2813_33	NA	MM	24.11181989	19.69954365	20.40870705	17.36755126	21.80520856	21.80520856	19.44599891	23.4627379	21.55204994	18.88673634	19.79127738	21.7624828	23.20821858	21.50836157	19.36783742	19.4170315	22.40307341	21.08419982	21.08419982	19.67899378	22.5766292	22.5766292	18.82337044	21.18966286	22.06644334	20.2813641	19.38689184	21.96630196	22.39493972	20.13035186	21.06617463	21.38918261	20.85046762	18.5222137	20.92924396	19.1977387	17.13193934	18.62793868	21.61741455	22.03067522	18.20894398	16.82226883	19.58670386	18.80954834	17.41466716	18.00939479	20.0127991
2813_34	NA	MM	23.79439683	20.25893826	20.48501743	17.13200764	20.42870571	20.42870571	20.47191841	22.04989507	19.90170659	18.55576842	19.80629356	21.51721031	22.73885754	19.85044783	19.5496609	19.56487513	20.99674103	21.83448588	21.83448588	19.28381636	22.90641038	22.90641038	19.11118352	20.9625497	21.48428008	18.75233164	19.49986778	20.63270949	22.55312084	19.17194396	20.9484812	20.78698559	20.62477903	18.85022958	19.56665984	19.61420838	17.0793561	18.97712253	21.99013098	22.5760571	18.57907322	16.49982378	20.44323901	18.07073417	17.19160749	18.34521318	19.45926751
2813_35	NA	MM	25.77492217	22.01054723	22.90445051	19.28832314	22.47044192	22.47044192	19.15023568	24.88923713	22.50450673	19.25729115	20.98009773	22.40728125	24.67296544	22.08824671	20.83035737	20.01715639	24.03703713	22.37039469	22.37039469	21.44968066	24.11248023	24.11248023	20.68230369	19.08316765	22.04984855	22.33614748	20.11408621	23.57208539	22.10242621	21.33188789	21.0707719	21.10998701	21.2557927	19.70552134	21.83394706	20.61714099	16.40768316	19.27856436	21.91926052	21.74618051	18.68435151	17.02270319	20.5249319	18.58411869	17.86510495	18.59017767	20.16083654
2813_37	NA	MM	25.51389575	21.94665217	20.73568823	19.26941665	21.50581058	21.50581058	20.72429068	24.36841001	21.89672486	18.10325707	20.57932515	22.16890895	24.73382901	22.03749467	19.02528585	20.19896054	22.78164987	22.67260187	22.67260187	20.94809091	24.33351981	24.33351981	18.50308719	19.23524296	21.64166195	20.62750004	20.72380757	24.11985079	22.09861493	21.69091618	20.55536053	20.2310702	21.51563632	19.98085566	21.88555265	17.62378149	16.50072495	19.48272597	21.70004511	21.66790934	17.90368546	20.34259132	19.40065433	18.10030014	17.09471689	19.02107713	19.53770754
2813_38	NA	MM	23.40317226	19.65013843	19.92674769	17.60569602	20.4919705	20.4919705	20.27140669	22.53252335	20.4025791	19.59177081	17.94358509	20.34158397	22.36892416	19.59261398	18.95604002	18.04113507	21.4239294	21.43898067	21.43898067	18.80673526	22.15617074	22.15617074	18.43147256	19.6627053	22.1143562	20.64715448	19.16837966	21.16728338	20.30616852	19.69380001	20.70139758	20.22471409	20.11801842	19.44501873	19.86445671	18.56026192	15.81052994	19.38461699	21.42281625	22.04020342	17.8106283	20.25383175	19.25950881	18.45985982	16.45183732	18.14064392	20.21457763
2813_39	NA	MM	23.49464126	20.42374992	20.00574515	17.86460261	20.33880166	20.33880166	19.17960614	22.97175789	20.69132948	19.68720112	18.5197381	22.08624826	22.97852928	20.79407154	18.75776433	18.38231748	20.9183945	20.89792856	20.89792856	20.78734248	22.10586312	22.10586312	16.97786125	16.31991551	21.50188577	20.61276593	19.28416344	21.12668935	22.74841506	18.68192124	20.31676886	20.06286327	20.09008657	19.32728016	19.2001898	16.55781667	15.79669262	18.03630779	22.81102929	21.66223026	17.43048302	20.13116494	19.20101591	17.71077994	17.02981316	18.23478226	19.82521813
2813_40	NA	MM	23.49598332	20.22732685	19.68331849	17.8471192	20.18015198	20.18015198	18.85129154	22.85349612	20.70873365	19.63840231	18.36340797	21.76844171	22.62049191	20.59281651	18.63797842	18.16410724	20.94192592	20.62462949	20.62462949	20.68814492	22.43518265	22.43518265	16.76845574	18.12837929	21.50356082	19.94630948	19.26859721	20.96592517	22.54695022	18.57267802	20.27806573	20.03572109	19.99909016	19.36154713	19.23168995	16.28874354	15.7847936	18.56494584	22.57663381	21.5625238	17.43389405	20.09315822	19.2608116	17.59844512	17.15486699	17.99262813	19.59886124
2813_41	NA	MM	25.4678049	20.72914606	20.47431198	16.95637616	21.2539871	21.2539871	19.88689477	23.87800001	21.05630695	20.04382361	19.25851423	22.60916701	23.84049673	22.16145484	19.02185565	19.01152815	22.90984658	21.17748402	21.17748402	20.80512982	23.63220379	23.63220379	19.07696467	19.83638523	22.29510133	20.58782555	19.59225993	23.0614302	23.91679228	19.77496718	20.76631949	20.27487986	18.89107761	19.7150127	21.6472028	18.74633061	16.94883488	19.70464242	21.87854266	22.94036737	17.91234556	20.37150003	19.66048517	18.43790825	17.42586082	18.38978489	20.28763348
2813_42	NA	MM	24.0850902	20.08861228	20.02475011	17.14897302	20.48997336	20.48997336	19.49492198	23.90127166	21.60075865	16.69885385	18.68885813	22.0359104	23.1389289	21.49321731	18.90195215	18.73645831	22.45814324	21.16445646	21.16445646	21.17401864	23.56469247	23.56469247	18.60203035	19.76061657	22.72083041	19.22078216	18.51216947	21.97438798	23.14700259	20.11690233	20.58540165	20.19829046	21.3041697	19.48705852	20.17287184	19.37155333	13.90988371	19.42952639	22.2021005	22.72216547	17.86340313	20.27099482	18.39217904	18.38059212	15.76344581	18.36909133	19.68812905
2813_43	NA	MM	25.97133866	19.95414234	19.64013194	17.63525048	20.90980814	20.90980814	20.36985518	23.72245527	21.68049774	19.86460161	18.37218915	22.27232416	23.17497717	21.94531666	18.76145845	18.38855227	22.26817474	21.15289506	21.15289506	21.19173879	23.35505262	23.35505262	18.69843612	19.89710461	21.73211442	20.8741133	19.33509372	22.41823146	23.08584779	20.53679738	20.61528873	20.19154968	20.04650367	19.26646523	20.27282567	18.98463263	16.06159058	19.44875241	21.17298778	22.42758856	17.70173199	20.13665498	19.84727914	18.12822597	17.22674584	18.25620869	22.18068923
2813_44	NA	MM	23.3498125	20.73496626	19.84256519	18.3145567	20.20200183	20.20200183	20.64361554	22.75985284	21.55639145	19.69555836	18.99598687	20.45015406	22.93216268	19.62452061	19.38764667	18.88650481	20.8124813	21.46642147	21.46642147	21.28099402	22.98490235	22.98490235	19.08784762	20.10338192	22.02201216	20.9242065	18.31854281	21.24897684	22.7413367	20.80821375	20.83713023	20.4338357	19.92279198	19.42955976	20.83218472	18.9981534	16.66892212	19.61861877	21.06410593	21.750689	18.71529844	20.42979354	19.7000485	18.6181336	17.6203318	18.48470495	22.00817897
2813_45	NA	MM	24.17378996	20.19026838	20.07789794	17.94388837	20.98556958	20.98556958	19.11786881	23.1471338	20.54449662	19.70280484	19.10654505	21.09059058	22.86788048	22.05843573	18.84198012	18.61989186	23.16447794	21.70871261	21.70871261	21.14212576	23.31930213	23.31930213	16.94422019	19.96260461	22.46072485	20.46023015	19.34278653	22.07093001	23.70515354	18.95550234	20.23631323	20.02955684	19.18816382	19.59535658	20.23098908	18.28276719	16.37713256	19.4473333	22.08865433	21.74144806	17.88582147	20.33391285	19.95876509	18.3543664	17.30367428	18.24396423	21.39604342
2813_46	NA	MM	25.67192682	19.75171893	18.33227262	17.38262403	19.9058497	19.9058497	19.93019014	23.01009131	20.34335273	19.73820958	18.51225081	22.35257907	22.51499137	20.897327	18.73153201	18.10216124	21.08825641	20.02865343	20.02865343	20.40945309	22.49680015	22.49680015	18.76042953	19.80989699	21.45686072	20.72639613	18.4060098	21.62400469	22.98142175	19.33345894	20.51185525	20.08874024	19.90094813	19.29510693	19.8877671	18.97850379	16.77784604	19.14572218	21.49637595	22.15825588	17.66364149	19.88444361	19.75538802	18.18586491	17.37520445	17.76821664	22.30069161
2813_47	NA	MM	27.40312186	21.02095824	23.10737258	19.57152491	24.14276771	24.14276771	21.3100247	26.19624011	23.03087724	18.5488821	19.53693015	21.83451426	25.97214105	24.19376116	19.99193421	19.0067155	23.13510647	23.47801858	23.47801858	22.90726662	24.62525066	24.62525066	18.87975673	18.57532873	21.74180189	21.03971558	21.35118836	24.86944022	22.96047537	21.06892782	20.69564612	20.06907209	20.42377412	19.66751526	21.77836273	18.31507878	16.43951114	17.37463199	21.56951262	20.57736244	18.57082667	19.31158425	18.94803351	18.69888047	17.41150231	18.24795674	19.44694193
2813_48	NA	MM	24.88927427	19.794611	19.55287544	17.07470595	21.0353079	21.0353079	18.44368014	23.29699516	21.17151645	19.61325963	19.20996704	21.57259199	23.12985369	20.7396323	17.73668599	18.85049471	22.1326221	20.74178954	20.74178954	20.64802398	23.16653707	23.16653707	18.7262336	19.95030319	23.06972935	19.40480895	19.49076166	21.74278885	23.41242383	20.40790878	20.74204383	20.15652423	20.35093597	19.76941048	20.17812259	19.9332123	16.20447614	19.44396769	22.16587674	22.85483757	17.81780473	20.41428271	19.50975568	17.8447977	17.50707968	18.51121383	19.11177246
S11	(suppl. Klein et. al. 2020)	PDS	27.0556692	23.55025359	22.50314588	21.46409001	23.28944426	23.28944426	22.89334746	25.84223648	23.14628867	21.08976547	21.03942379	24.00870046	26.90839042	23.77567103	22.07893986	19.98904392	24.62347676	24.12166188	24.12166188	21.51791408	25.00527743	25.00527743	19.77619577	21.25207047	22.53143144	22.82630874	20.52145667	25.05645911	23.66936896	21.65924511	20.34138852	20.5306174	21.20706438	21.60248212	22.27282788	19.91356997	20.87785859	19.8356506	21.66286044	22.4297888	19.63971233	19.20278386	19.39604028	19.52036486	21.0153297	19.76105888	21.22726927
S22	(suppl. Klein et. al. 2020)	PDS	25.68443221	22.12958828	21.03134852	20.54655687	21.3002196	21.3002196	22.40805233	24.14102973	21.71414052	20.97653797	20.59020541	22.96165715	24.74820411	23.8684173	21.59153134	19.93790077	23.30937654	22.3730547	22.3730547	21.47624868	23.59261964	23.59261964	19.10421678	21.00891149	21.53324607	22.39658336	20.03398561	23.73512627	23.40569134	19.98588918	21.08540778	20.98722828	21.461949	21.37521253	19.97119831	19.92650204	19.11160549	19.82012982	21.84448664	21.58988975	18.86642556	20.27657285	19.68773277	18.50410314	19.92413508	19.49760601	21.1404676
S21	(suppl. Klein et. al. 2020)	PDS	25.13266132	23.50470552	23.34893421	24.10538435	23.83824629	23.83824629	24.28154153	22.77098805	23.76443281	24.0759764	23.01950876	23.94192036	25.02181384	25.36719234	23.29753443	22.28173286	24.17143352	23.79332445	23.79332445	23.74028793	24.21456643	24.21456643	21.31372833	23.45627862	21.98749302	24.33852406	22.4146609	22.07027821	20.41242306	23.60701679	23.23382888	23.04788205	23.73417497	23.12695738	23.58430776	22.0863203	21.87660601	21.93927859	21.82255994	22.18254833	20.29972193	22.72414103	21.39471974	20.6909573	22.16351701	21.23955898	21.60919407
S16	(suppl. Klein et. al. 2020)	PDS	24.81580992	21.80006173	20.73568823	21.12480543	21.21211024	21.21211024	22.81912503	23.68827166	20.91577874	20.78616168	20.62192396	23.06061728	23.50108397	24.28757275	21.41110118	19.83029607	23.9008382	22.42901999	22.42901999	21.65169374	23.66078415	23.66078415	19.10237695	21.3842685	21.94009848	22.27736704	19.59243636	22.39531656	23.3658622	21.48047337	21.26608661	20.79168715	20.83537042	21.33366704	21.43684732	20.02998545	18.89600201	19.96417368	21.34932659	22.62105113	18.8878525	20.36887688	19.08419852	18.88984918	19.35142024	19.52575405	20.49836424
S13	(suppl. Klein et. al. 2020)	PDS	25.51766074	22.80173609	20.93963947	21.08541117	20.53101968	20.53101968	22.8468512	22.9644417	21.91821362	20.71527174	20.79188668	23.39048883	24.41117424	24.02128756	21.60640363	19.84075691	23.87321559	23.4667644	23.4667644	21.0218425	23.04185998	23.04185998	19.77995894	21.41158662	22.20873506	21.84666874	20.37799627	23.35819563	23.49590241	21.93416197	21.08726725	20.56365867	21.4080755	21.40633194	22.04762598	19.7061866	20.2558743	19.50306528	22.26225603	22.30459865	19.90443833	20.36250958	19.52352021	19.61685047	20.47952265	19.72051382	21.03236548
S2	(suppl. Klein et. al. 2020)	PDS	27.49384153	23.19397767	21.28899671	21.168453	23.21943532	23.21943532	22.79173484	26.15307449	22.67499952	21.98663925	20.57629242	24.43326247	27.00185055	23.69527758	21.60296159	20.12762159	24.47269307	24.19321973	24.19321973	21.7175379	26.86583737	26.86583737	20.2315048	20.914042	20.89237679	22.92717685	21.05821771	25.39179345	24.89523227	24.04453553	22.07241592	20.34292002	24.40857231	20.56099044	22.21117061	19.47839637	22.25286903	19.69529627	21.64117683	21.90603914	19.10871053	20.25022921	19.50039906	19.19293907	22.03741739	20.17611655	20.8954476
S3	(suppl. Klein et. al. 2020)	PDS	27.35810171	22.57112258	22.92394909	19.52665397	23.92796636	23.92796636	22.05961776	26.74312951	22.93128361	20.25977314	20.39427009	23.14377524	27.00952718	23.84246429	21.20796399	19.77231614	24.18174948	24.69290172	24.69290172	22.01504614	26.28543171	26.28543171	19.72842544	20.86668882	21.57802619	22.37595603	19.87232318	25.22228417	24.04604388	22.85742371	22.02810706	21.35329546	22.30525575	21.60844976	21.8330051	19.72605	18.77067605	19.74945361	21.67800603	21.23373552	18.54764523	18.2694098	19.52769271	18.57784214	19.52852383	18.93819745	20.79836184
S4	(suppl. Klein et. al. 2020)	PDS	25.18488094	21.07107081	21.35708158	18.25660031	21.44129988	21.44129988	21.26064049	23.92114359	21.84593409	17.44525739	19.72734845	22.80626808	23.96666457	23.06611153	19.43546525	19.46904072	23.55424424	22.21193964	22.21193964	20.22745613	23.27787309	23.27787309	18.56250558	19.50500697	22.14016386	20.6372192	19.04478631	21.7876579	23.21473236	20.92951849	20.74460735	20.05796661	21.12996843	19.72784092	21.48098556	18.79644526	17.41560281	19.68627509	21.64020168	22.08702638	17.79281539	20.30319913	19.86671146	18.17841052	17.63453726	19.15185008	18.38564337
S8	(suppl. Klein et. al. 2020)	PDS	26.66318629	22.8923212	22.96815806	19.19797974	22.64639654	22.64639654	21.64434962	25.89679644	21.66786171	16.98820758	20.17254142	23.8767455	26.61049964	23.84886665	19.65433359	20.33397424	25.19058112	23.33516352	23.33516352	21.01054723	24.51494925	24.51494925	18.33148994	19.6441999	19.80905527	21.60388629	19.77326962	24.45097838	24.01167266	22.35012016	20.75113278	20.07108861	22.24848163	20.30452067	22.26291264	19.37490628	19.29127427	19.79656033	22.58662725	21.77081066	17.64885328	17.13716127	18.95024832	18.4939832	19.01714817	19.45630163	20.54243414
S28	(suppl. Klein et. al. 2020)	PDS	24.86256131	21.01382152	21.63503256	18.40305364	21.86105741	21.86105741	22.3416272	24.10485594	21.94667241	20.71324288	20.43581393	23.06583374	24.21620855	23.88986118	21.19826594	19.78462069	22.20715079	22.83206204	22.83206204	21.26881101	23.60480838	23.60480838	19.09919954	20.80658798	19.91547387	22.81473047	19.65554557	23.14925064	23.3673042	20.29472843	21.07206627	20.21664222	20.21482661	21.27369733	21.76307293	19.74189998	19.68884287	19.8813356	21.44156331	22.43657024	18.18739983	20.19751109	19.19021291	18.49475623	19.63836059	18.9822065	21.45724547
S18	(suppl. Klein et. al. 2020)	PDS	25.15048145	22.03439045	21.43680924	21.0206124	21.5358147	21.5358147	22.31636255	23.53396606	21.78169397	21.10428071	20.52671445	22.1438951	24.48452349	23.825024	21.58771164	19.60394751	23.5150817	22.35859213	22.35859213	21.3885035	23.49954719	23.49954719	19.07377035	21.45508571	21.8550943	22.89860987	19.68408612	22.77853719	22.72968546	21.40339907	21.12718281	20.37953487	21.2235862	21.58436067	21.39993422	19.61710927	19.98336602	19.45441825	21.59043811	22.00173117	19.000061	20.04160906	19.41027698	18.68252992	20.20880199	19.02155905	21.07161807
S9	(suppl. Klein et. al. 2020)	PDS	24.02401283	19.80620818	20.11738438	16.80564312	20.65903396	20.65903396	19.38603297	22.7599219	20.4502447	20.03706473	19.38079119	22.04790461	23.53842531	20.79522162	19.33062599	19.15248017	21.03288247	21.13797307	21.13797307	21.11317703	22.69074121	22.69074121	18.59749351	19.15692043	21.11618529	20.70325489	19.5630442	21.36458675	23.18281353	19.34505867	20.76404692	20.04014766	20.36236766	19.49832889	20.31818089	18.77128569	16.23171091	18.82753189	21.74384087	21.78137973	17.34807958	20.50115109	20.38648142	18.0581556	17.36517174	18.84558567	19.38497131
S10	(suppl. Klein et. al. 2020)	PDS	27.33128655	22.249	22.27304772	20.17747794	22.41305094	22.41305094	23.19749448	26.85652355	22.96545411	19.89367333	20.97713597	23.71289681	27.90305255	24.24300787	22.01049456	19.9739942	23.80357973	23.59998274	23.59998274	21.66605259	25.80789887	25.80789887	19.75543593	19.92289068	19.55544292	24.16382255	20.62819698	25.6978881	24.23266567	22.31006077	20.78726332	20.68930369	22.77683311	21.31080338	22.86516764	19.65081458	21.89281778	18.44226319	22.28662149	21.42276493	19.74730382	19.98409808	19.48082045	19.55438279	21.65908666	19.78648916	21.12765449
S24	(suppl. Klein et. al. 2020)	PDS	25.20229185	21.95331596	21.28304169	20.30686721	21.01395986	21.01395986	22.06008005	21.80508651	21.36323052	20.55806067	20.39205103	22.71905672	23.02779331	23.44149015	21.61090005	19.78062795	22.7351688	22.08666754	22.08666754	21.40450216	21.93874254	21.93874254	19.80927428	21.24659771	21.66083854	21.85750245	19.96222599	21.71097539	22.75828126	21.65586597	21.07369804	20.49620287	21.30374676	21.46992489	21.11108585	20.15911608	18.50670408	19.88701723	21.91651513	22.39090575	18.91561382	20.14126825	19.72155483	18.74334597	19.21164521	18.99643755	21.59006216
S25	(suppl. Klein et. al. 2020)	PDS	27.27438107	22.80838874	22.90433106	21.6205369	24.07425157	24.07425157	22.71585268	26.40994506	22.9661259	20.45508034	21.38276517	23.33904666	26.92913196	23.98818552	21.16980487	20.81686942	22.94073118	24.30312046	24.30312046	20.89345856	25.90342017	25.90342017	19.70089685	21.38753452	21.62626159	25.58814216	20.31887596	25.41946004	23.88214611	21.68148036	22.50205579	21.62973766	20.45898927	20.97836692	21.5340207	21.07802899	19.96347743	20.10179418	20.9241775	23.18848562	19.61330711	17.88282213	20.38990686	19.47110462	19.05939371	20.35512265	21.1364135
S27	(suppl. Klein et. al. 2020)	PDS	24.6463416	24.34384939	24.20925759	23.2364027	24.49941447	24.49941447	24.33448579	25.81674938	24.82556331	25.03638267	23.40497505	25.07503546	25.80165504	24.8672999	23.06855459	22.65775679	25.26486094	25.08248849	25.08248849	24.26350278	25.87236866	25.87236866	22.76977744	24.19652157	23.63303672	25.03429187	23.79238114	21.55268504	24.44703638	24.15025484	24.17533852	24.0596595	26.81523234	23.29892758	24.25917364	22.69376005	21.28776862	22.33292939	25.1883362	23.21771044	21.71535002	23.63396339	22.93052684	22.03944086	21.46564093	22.33123124	23.65660485
S1	(suppl. Klein et. al. 2020)	PDS	26.76878851	24.82032677	24.79771933	24.00956648	25.25310045	25.25310045	24.7942133	27.1464066	25.34407584	24.72140376	24.45287745	25.78459001	26.97856252	25.58816235	24.17922464	24.27428004	26.21077022	25.85993905	25.85993905	24.49508297	26.22185551	26.22185551	24.04269653	24.31722047	24.80923235	26.39856174	23.73782463	26.24369092	25.51480259	25.45713889	24.38907622	23.78748401	27.03825072	24.12015441	23.98635421	24.31934624	23.97393462	24.0077251	25.828909	24.9827662	24.01843119	24.19152873	24.533537	24.13263024	23.82831599	24.07934949	24.12093558
S5	(suppl. Klein et. al. 2020)	PDS	26.27434552	22.19779414	22.648509	20.71997599	22.76082957	22.76082957	22.40525679	25.77940767	23.78335758	22.1271332	20.66210166	24.01170602	25.27341915	23.30718724	20.36911025	18.88101236	24.53344927	23.00217229	23.00217229	22.49315377	24.4755531	24.4755531	19.93528593	20.06302795	21.76226199	23.78089302	21.75628047	24.55897113	23.31265255	22.54576013	20.82465818	21.19815912	22.48983375	20.39283287	21.98212599	20.0186102	18.60911843	19.27534794	21.05164792	21.99848782	18.85211272	22.57731547	19.80325809	19.60936581	18.90315048	20.07115853	20.60643473
S12	(suppl. Klein et. al. 2020)	PDS	25.50732865	20.71797256	22.28101785	19.40750014	21.49893878	21.49893878	19.38449921	24.92710736	21.34897555	18.66127708	21.47128382	22.12398054	25.62689431	22.76100053	20.80135583	20.49284133	23.74600714	22.52849508	22.52849508	20.68231226	24.61405198	24.61405198	19.37568713	20.6869652	21.91819794	22.989571	20.88518931	23.76702784	22.44702947	21.50029631	20.77681731	20.39047269	22.57610324	20.17776989	21.83499254	20.77961356	18.07465626	18.96330252	21.45745703	21.68102131	18.13564807	21.00727603	20.17623647	18.21406097	18.10626149	19.87625222	20.00971383
S15	(suppl. Klein et. al. 2020)	PDS	25.15771484	21.16912617	19.59648825	22.99761158	21.04288038	21.04288038	23.39223225	23.30329469	23.44086932	23.78815346	22.59333479	23.44024233	24.51523206	23.96242157	22.02912496	21.95887527	24.23249618	24.03042377	24.03042377	22.06166043	23.59972174	23.59972174	20.92735392	23.324794	21.29438629	24.0109757	22.20346242	22.70402858	23.28193524	23.12656876	22.93141049	22.97351028	25.33532984	22.26522673	20.95571801	22.22189773	20.05778174	21.24334517	21.11506144	23.35427252	20.62788386	21.47908347	22.43770027	20.91834152	20.19041804	21.64604657	21.45252585
S17	(suppl. Klein et. al. 2020)	PDS	26.91596424	23.25777512	21.2445125	20.85877479	22.85620248	22.85620248	21.73071806	25.18583002	23.10072852	22.74631088	20.8969648	23.31170231	25.6044016	23.32489936	20.70159978	20.70929452	23.59095658	23.27063232	23.27063232	22.37902173	23.46523158	23.46523158	20.97835916	21.65492497	22.92331987	23.97521403	22.33354947	24.8007688	23.19994008	22.92370666	22.1049532	22.25386832	24.60066333	20.94942643	22.37909473	20.60713984	21.04326593	20.93703189	22.08023896	23.4270207	21.02187434	22.81775046	20.74695736	21.1822658	21.39537949	21.03750196	21.47739082
S19	(suppl. Klein et. al. 2020)	PDS	25.40278205	20.66178679	22.61391331	20.02635976	21.68471952	21.68471952	21.38730741	24.05921836	22.28990012	21.1535992	20.86652435	22.03985883	24.95947457	23.07501144	20.52152997	20.40453239	23.83936297	22.48183145	22.48183145	21.37563698	24.08325694	24.08325694	18.99672449	20.68423592	21.42622994	23.28986636	21.94139226	22.76103052	23.2883687	21.83928992	21.0541419	21.67721466	21.75906651	19.52771371	21.63752878	20.72267802	17.19002854	18.71085653	21.63013379	22.07741881	18.48481696	20.74590387	19.8676	18.09978153	17.57947243	17.29809838	19.92846488
S20	(suppl. Klein et. al. 2020)	PDS	25.96901449	21.39584997	22.22778514	19.9175236	22.03148314	22.03148314	21.57455657	24.99617123	20.96448048	20.82715988	21.11840504	20.96800157	25.76578171	23.93446008	19.68118523	20.27584186	22.2846801	24.15169728	24.15169728	20.73710868	24.08378468	24.08378468	19.03871541	20.64063859	21.43507505	25.34430945	19.5293867	23.01688274	24.50319078	22.28001347	21.38976681	20.8888666	20.34456682	19.05259193	20.48903258	20.83954655	17.48536192	17.61324271	21.9000317	21.43500381	18.232088	20.7756735	18.54651017	17.6843925	17.90092363	19.98971258	18.9221982
S26	(suppl. Klein et. al. 2020)	PDS	26.75034245	22.9347822	22.83541709	23.13084524	23.12647825	23.12647825	23.42497619	24.99455802	23.8739956	24.23468959	23.50465368	24.17782522	26.21112478	24.02398968	22.88102127	23.23054984	25.0048535	24.2134841	24.2134841	23.12930807	25.34486138	25.34486138	22.61898512	23.86166226	22.30570661	23.96283142	22.62102856	24.68485219	23.80535224	23.55088479	23.50737777	23.20033989	25.99856564	23.15430113	22.91571578	23.68313751	23.26261784	23.0819123	24.31655888	23.1465612	23.20497949	22.96109854	23.58379229	23.16340642	23.23351196	22.79834198	23.20492595
2813_73	NA	NG	24.52679173	20.37991765	22.18555784	19.85195894	20.33192069	20.33192069	20.61831559	23.58396328	21.07895994	21.20903637	20.18251352	20.11534089	23.54059065	22.11829413	19.70646603	19.31564712	22.85433349	21.4617542	21.4617542	20.66110877	23.24244815	23.24244815	18.30861011	20.7416667	22.94127046	21.71732834	20.48157733	22.19425428	21.97954069	21.09681808	20.89134531	20.50365619	23.67128704	20.19774429	20.96546021	18.8888978	17.22282627	19.40366949	21.56161053	21.91107082	18.28376523	20.44122173	20.18251802	17.93117325	17.71274862	18.6986911	20.92553995
2813_74	NA	NG	25.45949903	20.94441572	21.37412464	18.96273557	20.74886437	20.74886437	20.9349981	24.62910333	21.88555265	19.95113541	21.38794369	22.15035413	24.33394285	22.73966938	18.37182177	19.49031033	22.32717433	22.28073849	22.28073849	20.81103909	23.64032968	23.64032968	19.31733587	18.63556304	22.89359557	21.3195707	18.7019325	22.60160215	23.41561767	20.64972631	22.53097909	19.98246632	20.96184814	20.26633344	21.38464886	17.65905517	16.82566389	19.76930195	21.7476972	22.3103049	17.21923867	17.83011608	19.99298534	17.75582645	19.66083552	19.09449526	21.11100318
2813_75	NA	NG	24.42859326	19.40379845	22.07416195	17.27425074	21.08094501	21.08094501	20.90788821	24.13724259	21.30297688	18.50731074	20.69077555	21.34172512	23.94587922	21.62320099	18.63874587	22.25940212	23.13502304	21.42892034	21.42892034	21.12918238	24.10399489	24.10399489	19.65091674	18.35729613	22.14339692	21.72464041	19.95764622	22.54387152	23.4132596	20.95931713	22.26259085	19.90368141	22.82454155	20.23436748	21.06530305	19.16970974	16.42431454	19.71491795	21.49600527	21.82108884	17.32344599	16.56367594	19.99450537	17.79669335	18.54297369	19.35528657	20.67214216
2813_76	NA	NG	26.9297415	21.45319727	23.80509635	18.98258422	22.30308561	22.30308561	23.81996115	26.01067783	23.30955296	19.76278105	22.49300714	22.78543907	26.30263774	22.6202704	18.54838778	22.0918079	24.054705	22.75779162	22.75779162	23.47858646	24.17060757	24.17060757	19.08618029	18.15757392	22.42360632	21.94886267	20.52716771	24.1694764	23.41548546	21.70671184	22.0289087	19.94266512	22.74284508	20.74029134	23.57639392	19.02614787	16.66334764	19.73192159	21.85640197	22.01230126	17.32633174	16.41587213	20.42405759	17.52087283	18.79305467	19.09166265	20.22117879
2813_77	NA	NG	24.13184535	20.87468939	20.79727364	18.19882099	20.94054302	20.94054302	21.04536061	23.27091978	20.76746031	19.00387664	19.95219528	20.30045981	22.82348736	20.99718913	17.92041155	19.21458474	20.91245667	22.6524456	22.6524456	21.68302292	23.07843432	23.07843432	19.70450481	18.3704593	23.00591301	20.93549457	19.83871613	21.97381016	23.46654214	19.09417307	22.22538056	19.28248288	22.36188035	19.78481716	19.77463104	17.76093431	16.52463829	19.8284015	21.68301944	21.78267994	17.34896092	17.28333712	20.76788054	18.06601559	18.49795839	18.93657756	21.24886685
2813_78	NA	NG	25.3482462	20.40333871	22.42845171	18.49999757	21.09854747	21.09854747	20.5228267	24.62138768	23.03012793	20.10619651	21.91652468	22.3666904	23.44757111	21.66316457	18.53598621	21.51930979	23.60794882	21.63813006	21.63813006	21.83887845	23.87831814	23.87831814	19.54033541	18.64644533	22.78340754	24.87168833	19.91277534	23.20782551	23.36754837	21.40609806	22.42152278	20.64763267	22.00339644	20.30703811	21.13781794	20.03900202	16.75261267	19.40206483	21.70693944	21.71273521	17.10951114	17.2523618	20.6430811	18.38885598	15.91360003	19.29276872	22.15705946
2813_79	NA	NG	25.69338837	20.16592273	22.42847059	18.70281525	22.18574837	22.18574837	21.42524664	25.45536886	22.61171511	17.40723456	22.15596981	22.70355222	25.28984174	22.14394803	18.52849486	20.50538902	23.58344688	23.06709687	23.06709687	22.4170057	23.90266143	23.90266143	19.10501841	18.20352523	22.49536613	22.23925355	20.48106032	23.15666145	23.72085963	21.54414754	21.74772588	21.29114034	22.9648795	20.36795506	22.43632369	20.59537769	16.21082725	19.33493434	21.86375072	21.80420036	17.02353042	17.62278825	19.9948506	15.99196686	18.78477595	19.1001798	20.582085
2813_80	NA	NG	26.00696214	20.89516106	21.66249106	19.6001906	21.21136076	21.21136076	21.14717262	25.18624953	22.64616359	22.12207597	22.80442851	23.92186091	25.09695397	22.83611247	17.95071866	19.7566801	24.30260462	22.27528053	22.27528053	20.35974313	24.54694955	24.54694955	18.71810428	18.92400347	22.76508615	22.91125007	18.35155611	23.81973706	23.2344668	21.44256086	22.82337877	20.27085574	25.71092023	20.440474	22.89704812	20.49076714	16.90471292	18.92124063	21.26644572	21.89604853	17.17726183	17.43363776	19.83287457	17.53146863	20.08208801	17.90964116	20.02702045
2813_81	NA	NG	25.77591656	20.80294364	21.64720719	18.77845578	21.14444291	21.14444291	20.75119588	24.72595844	22.13936149	17.5761743	20.22306604	21.23998187	24.51256422	23.93890762	17.68382706	19.50912936	23.41787105	24.02099892	24.02099892	21.52685261	23.78566398	23.78566398	18.77109609	18.79921964	23.16252317	22.34198295	19.39270942	22.93784146	23.23632835	21.44636751	22.46777354	19.76103057	22.23945937	20.14757475	23.34355063	19.71774487	16.47875387	19.2402533	22.00140819	21.79798205	17.18161427	17.44158207	19.83394938	17.59242205	18.96235669	18.71204666	20.91334087
2813_82	NA	NG	25.1834997	20.97974758	21.49386717	18.29387124	20.75014103	20.75014103	22.68460656	23.82041895	20.56379955	20.34545618	21.55076904	21.93948524	24.13867272	21.9264987	17.86892997	20.81888166	22.90827262	23.45212029	23.45212029	22.68234824	22.85242588	22.85242588	19.26563787	18.71691251	22.24657825	22.80431661	20.31743833	22.1179994	23.44843341	21.22488608	22.1647996	19.79022253	22.37545991	18.94892326	20.5980525	19.81722033	16.56093591	19.53710794	21.85969629	22.10599097	16.94184952	17.95339587	20.49246935	17.86252162	19.24500911	18.6345062	19.95351727
2813_83	NA	NG	26.1471734	21.01476151	21.88011335	18.4016212	21.75458825	21.75458825	20.74729974	25.80151398	22.18954167	19.87221495	20.25379671	22.31208747	25.16125646	22.66982192	17.73102408	20.12838961	22.71678639	21.9101596	21.9101596	20.62371899	23.70463655	23.70463655	19.72851678	18.54621932	23.25766004	22.20748447	18.97743366	23.82846038	23.36217938	22.18908012	22.37326382	19.54771411	22.34330122	20.12650031	22.05911271	16.96580683	16.26832725	19.93670982	21.8250434	21.92540956	17.30203891	17.20362521	20.28155654	18.05530701	18.60389053	18.99660589	20.45820833
2813_84	NA	NG	24.50738309	19.75781318	21.88601729	19.8070388	22.98431555	22.98431555	24.09039296	22.84096919	21.50917456	22.01902838	21.63053538	22.27832544	23.60098091	20.83225186	18.31501017	20.8143387	20.56487887	23.58579561	23.58579561	19.83760022	22.17006503	22.17006503	20.39651285	18.89787644	22.30136725	21.44091985	20.04037521	22.00575543	23.51423344	19.80408217	18.80185989	19.5464449	20.10975415	19.84565733	20.43130988	19.44996951	19.30761144	20.25914097	21.73770287	22.35980746	17.51704016	18.58583132	20.12282799	18.48367225	21.11271437	19.03362065	20.2242561
2813_85	NA	NG	25.84306602	20.85051956	21.93574993	18.45821434	23.26503524	23.26503524	20.91881666	25.51990243	22.85199527	18.50969383	19.7854365	21.49109954	24.52160164	23.05308468	18.04924867	19.53334304	23.43262549	22.84882845	22.84882845	21.80502745	23.45900179	23.45900179	19.84105906	18.34884834	23.33757454	21.86968495	19.55425908	22.70644206	23.43227585	21.84681792	22.38181176	18.91637517	22.82831316	19.91072763	22.16268758	18.33370345	16.57531617	19.7923566	22.01899407	21.53563515	17.41071726	16.50580845	20.53650335	18.64416963	18.68279685	18.9873695	21.0969596
2813_86	NA	NG	26.38230145	21.12410364	22.41962592	18.40845414	23.42298559	23.42298559	21.54875889	25.03940288	22.8765132	20.33263773	22.45428726	22.97285463	25.15775338	22.0432643	18.21803383	20.741806	24.66574165	23.41026863	23.41026863	22.80627506	24.04551905	24.04551905	18.69695734	18.59209915	22.48192258	22.3815551	21.62304467	24.13671863	22.82841389	22.20465173	22.5350786	20.00573023	21.78113956	20.19142555	22.40084765	19.98556958	16.67754941	18.89950444	21.43802834	22.54285664	16.83814018	17.35930345	19.96292142	18.19605067	16.75315145	18.25043259	20.47763575
2813_87	NA	NG	26.18322897	21.0990935	22.0461235	19.79909819	21.9975607	21.9975607	22.71253422	24.82858144	22.90507515	17.81881931	21.86413454	23.48410549	25.22115224	22.28893587	17.87408112	19.75067591	23.18091682	23.04862523	23.04862523	21.08975692	25.10012637	25.10012637	19.96558703	18.81778865	22.48699946	23.51465435	19.44507144	23.95653533	23.39926541	21.55844687	22.28444289	19.87558915	21.70807688	20.26983894	22.13431852	20.21009198	17.89778756	19.27706816	21.58184143	22.05305816	17.83471422	18.17518777	19.91595376	17.96624273	21.52730831	16.853273	19.23952628
2813_88	NA	NG	25.40303001	21.3337323	22.33077418	19.41977805	24.18940141	24.18940141	24.05838849	22.97339503	22.22613909	20.66074617	22.16751919	22.81076099	22.45209139	21.89597881	18.23028966	20.03983162	23.19443465	24.19264769	24.19264769	23.10358194	21.82405286	21.82405286	19.24716659	18.43038902	21.54986831	23.56817577	20.12389115	22.04236943	23.11898122	22.28144504	22.25266194	19.76791102	22.24474681	19.85892388	22.42200449	20.30776504	17.91108588	18.92799383	21.55739545	21.94219446	17.90248327	17.88118478	19.66835107	18.18150253	20.3966193	18.28619106	20.2464778
2813_89	NA	NG	26.77083536	20.93025101	22.07805762	18.94769472	21.72611752	21.72611752	24.4615394	25.0694614	22.49719986	19.90977901	21.99048419	22.97710765	26.70021607	22.60336795	17.51697475	19.55618982	23.2001901	24.43725629	24.43725629	22.68944038	24.96270788	24.96270788	18.83881922	18.58532466	22.80102349	22.41501549	20.43431669	23.55557586	23.26979727	23.31171617	22.35053696	19.38937506	22.89863755	20.22500969	22.37853935	20.32346447	16.81674932	18.94562392	21.55133839	22.07216729	16.72423032	17.8754014	19.64011252	17.11000394	18.94234391	18.71734508	19.81704298
2813_90	NA	NG	22.77796761	20.86579403	22.06231351	19.97870503	22.22152786	22.22152786	23.33519904	22.32074161	22.08251374	22.02999057	21.30212118	22.67413316	22.76004377	22.59141063	17.8698367	20.42335463	21.10119859	23.24757731	23.24757731	23.48444019	21.55598301	21.55598301	20.58714953	19.46638042	22.2605888	22.16522882	20.1345637	21.0380576	23.33099968	18.70108982	22.08640531	19.76907975	21.96192838	20.10760593	22.01486182	20.3983989	19.15673036	19.1961002	21.70833794	22.10717301	17.48697877	18.54713177	21.11448329	18.17804582	21.62214222	19.02356275	20.37976121
2813_91	NA	NG	25.22637309	20.3374956	19.48130279	17.75889984	21.05940652	21.05940652	20.24300193	24.39218009	22.03494535	20.61006602	20.48926783	21.18402662	23.71270793	22.58814502	18.47591942	20.78206351	22.92292624	20.88473694	20.88473694	20.64841903	23.77311908	23.77311908	19.0037114	18.79709698	22.95880757	22.37566305	21.65718439	23.77292979	23.23747005	20.85548597	22.45174556	20.33709244	23.5982784	20.57203631	20.72318263	19.73732918	16.32179634	19.57572339	21.77149592	22.02451003	17.28095616	17.1321889	20.04895775	18.39017639	18.21101371	18.66666784	20.02974555
2813_92	NA	NG	25.14040573	21.03629264	20.9357751	18.8124907	21.80472818	21.80472818	21.31903037	24.72124045	21.90598408	19.3155233	21.34739835	20.81921081	24.61091917	22.76623383	17.86656344	19.93305378	23.20194651	24.08398728	24.08398728	25.96644895	23.48596096	23.48596096	18.15679413	18.72548096	23.01816214	21.60583034	19.6298813	22.91382476	23.38193761	21.15252995	22.26494916	20.07871386	22.73654538	20.42219715	19.63226751	17.46188707	16.54253995	19.84215235	21.90758753	22.00913631	16.89804448	17.90486443	20.16685448	17.72901525	18.93222445	17.55153554	20.75008377
[truncated: 5,000 more columns]
