# Supplementary material for: Proteomic analysis of pleomorphic dermal sarcoma reveals a fibroblastic cell of origin and distinct immune evasion mechanisms
Source: Sci Rep. 2024 May 31;14:12516. doi: 10.1038/s41598-024-62927-x (PMC11143252; doi:10.1038/s41598-024-62927-x)
Supplement: Supplementary file 3 — Supplementary Table S2. [file 41598_2024_62927_MOESM3_ESM.xlsx]

## Sheet: PDS_raw_impute_log2_corr_purity
Table S2. Correlation of DNA and RNA purity estimates to protein abundance
The table includes proteins, formatted as UniProt ID and HUGO Symbols, together with Spearman correlation coefficient for the respective purity estimate.
UniProt ID	HUGO Symbol	Spearman_DNA	p_value DNA	Spearman_RNA	p_value RNA	Spearman_RNA_DNA_mean	Spearman_RNA_DNA_mean_stdv
AEBP1_HUMAN	AEBP1	0.382858	0.0648101	0.754386	0.000190096	0.568622	0.185764
K2C7_HUMAN	KRT7	0.578203	0.00308153	0.501754	0.0286063	0.539979	0.0382245
SERB_HUMAN	PSPH	0.552969	0.00507005	0.508772	0.0261121	0.530871	0.0220988
CATK_HUMAN	CTSK	0.45856	0.0242136	0.587719	0.00813931	0.52314	0.0645796
NDRG2_HUMAN	NDRG2	0.397216	0.0546058	0.585965	0.00837907	0.49159	0.0943746
MYO1D_HUMAN	MYO1D	0.476398	0.0186001	0.498246	0.0299213	0.487322	0.0109239
CBPQ_HUMAN	CPQ	0.308027	0.143101	0.642105	0.00303537	0.475066	0.167039
GPD1L_HUMAN	GPD1L	0.366326	0.0783044	0.578947	0.0093961	0.472637	0.106311
CFA20_HUMAN	CFAP20	0.356319	0.0874455	0.582456	0.00887579	0.469388	0.113068
MIRO1_HUMAN	RHOT1	0.312813	0.136672	0.624561	0.00425457	0.468687	0.155874
NEP_HUMAN	MME	0.458995	0.0240621	0.47193	0.0413468	0.465462	0.00646737
FBXW9_HUMAN	FBXW9	0.331086	0.114029	0.584211	0.00862453	0.457648	0.126562
GPNMB_HUMAN	GPNMB	0.273657	0.195687	0.640351	0.00314247	0.457004	0.183347
ESYT2_HUMAN	ESYT2	0.255384	0.228423	0.657895	0.00220018	0.456639	0.201255
MMP2_HUMAN	MMP2	0.401131	0.0520517	0.510526	0.0255161	0.455829	0.0546975
TCAL3_HUMAN	TCEAL3	0.345443	0.0982649	0.563158	0.0120516	0.4543	0.108858
S27A4_HUMAN	SLC27A4	0.32891	0.11657	0.577193	0.00966536	0.453052	0.124141
3HIDH_HUMAN	HIBADH	0.379378	0.0674909	0.526316	0.116879	0.452847	0.0734689
PLPP3_HUMAN	PLPP3	0.305852	0.146093	0.596491	0.00702252	0.451171	0.14532
ITAV_HUMAN	ITGAV	0.355449	0.0882766	0.533333	0.0186967	0.444391	0.088942
LRP1_HUMAN	LRP1	0.316728	0.131568	0.568421	0.0111068	0.442575	0.125846
TB182_HUMAN	TNKS1BP1	0.337612	0.106649	0.547368	0.0152795	0.44249	0.104878
TTC37_HUMAN	TTC37	0.39591	0.0554784	0.480702	0.037218	0.438306	0.0423956
CD99_HUMAN	CD99	0.303676	0.14913	0.57193	0.0105108	0.437803	0.134127
TMED3_HUMAN	TMED3	0.249728	0.23925	0.624561	0.00425457	0.437145	0.187417
CD82_HUMAN	CD82	0.381118	0.0661401	0.487719	0.0341506	0.434419	0.0533005
FACE1_HUMAN	ZMPSTE24	0.257994	0.223538	0.610526	0.00549733	0.43426	0.176266
COGA1_HUMAN	COL16A1	0.317163	0.13101	0.550877	0.0145085	0.43402	0.116857
SUN1_HUMAN	SUN1	0.285404	0.176419	0.582456	0.00887579	0.43393	0.148526
MSRB3_HUMAN	MSRB3	0.469872	0.0205159	0.396491	0.0928338	0.433181	0.0366903
GFPT1_HUMAN	GFPT1	0.410268	0.0464532	0.44386	0.0569517	0.427064	0.016796
PGS2_HUMAN	DCN	0.396781	0.0548955	0.447368	0.0547893	0.422075	0.0252939
COX7B_HUMAN	COX7B	0.306722	0.144891	0.536842	0.0177905	0.421782	0.11506
LRBA_HUMAN	LRBA	0.273222	0.196427	0.568421	0.0111068	0.420821	0.1476
ARM10_HUMAN	ARMC10	0.274527	0.194212	0.566667	0.0114148	0.420597	0.14607
PTK7_HUMAN	PTK7	0.387644	0.0612583	0.452632	0.051663	0.420138	0.0324937
PDLI7_HUMAN	PDLIM7	0.370677	0.0745636	0.468421	0.0430934	0.419549	0.0488722
PGRC1_HUMAN	PGRMC1	0.275397	0.192746	0.561404	0.0123805	0.4184	0.143003
CDS1_HUMAN	CDS1	0.308462	0.142508	0.52807	0.0201243	0.418266	0.109804
TFAM_HUMAN	TFAM	0.287144	0.173681	0.549123	0.01489	0.418133	0.130989
ACSF3_HUMAN	ACSF3	0.270611	0.200907	0.563158	0.0120516	0.416885	0.146273
41_HUMAN	EPB41	0.307157	0.144292	0.526316	0.144292	0.416736	0.109579
CL16A_HUMAN	CLEC16A	0.249728	0.23925	0.582456	0.00887579	0.416092	0.166364
CBPB2_HUMAN	CPB2	0.373287	0.0723852	0.457895	0.0486741	0.415591	0.0423039
K2C1B_HUMAN	KRT77	0.197085	0.35597	0.633333	0.00360264	0.415209	0.218124
RHAG_HUMAN	RHAG	0.354579	0.0891137	0.475439	0.039655	0.415009	0.0604297
CSRP1_HUMAN	CSRP1	0.336306	0.108096	0.492982	0.0319816	0.414644	0.078338
DERM_HUMAN	DPT	0.322384	0.124441	0.501754	0.0286063	0.412069	0.0896851
CO1A1_HUMAN	COL1A1	0.264955	0.210852	0.557895	0.0130599	0.411425	0.14647
JIP4_HUMAN	SPAG9	0.29765	0.157775	0.522807	0.0216369	0.410229	0.112578
TRYB1_HUMAN;TRYB2_HUMAN	TPSAB1;TPSB2	0.313248	0.136098	0.505263	0.027337	0.409255	0.0960077
SC24D_HUMAN	SEC24D	0.397651	0.0543173	0.419298	0.073937	0.408474	0.0108238
COCA1_HUMAN	COL12A1	0.378943	0.0678318	0.435088	0.0626393	0.407015	0.0280724
PXMP4_HUMAN	PXMP4	0.253644	0.231719	0.557895	0.0130599	0.405769	0.152126
PGTA_HUMAN	RABGGTA	0.298891	0.155967	0.510526	0.0255161	0.404708	0.105818
CNN3_HUMAN	CNN3	0.413748	0.0444489	0.394737	0.0944205	0.404243	0.00950567
MP2K4_HUMAN	MAP2K4	0.315423	0.133254	0.492982	0.0319816	0.404203	0.0887796
MTNA_HUMAN	MRI1	0.351099	0.0925213	0.45614	0.0496554	0.403619	0.0525209
WFS1_HUMAN	WFS1	0.26104	0.217927	0.545614	0.015677	0.403327	0.142287
EPN2_HUMAN	EPN2	0.29193	0.166303	0.514035	0.0243561	0.402982	0.111053
ABHEB_HUMAN	ABHD14B	0.335871	0.108582	0.468421	0.0430934	0.402146	0.0662749
RBM26_HUMAN	RBM26	0.201871	0.344171	0.601754	0.00641467	0.401813	0.199942
MYOF_HUMAN	MYOF	0.420709	0.0406441	0.382456	0.106085	0.401583	0.0191266
TCF25_HUMAN	TCF25	0.257124	0.225159	0.545614	0.015677	0.401369	0.144245
KCRS_HUMAN	CKMT2	0.227975	0.283985	0.573684	0.0102226	0.40083	0.172855
MFN2_HUMAN	MFN2	0.258429	0.222731	0.542105	0.0164969	0.400267	0.141838
SC65_HUMAN	P3H4	0.312813	0.136672	0.487719	0.0341506	0.400266	0.0874533
NDUS3_HUMAN	NDUFS3	0.237111	0.264596	0.563158	0.0120516	0.400135	0.163023
PTER_HUMAN	PTER	0.311073	0.138985	0.487719	0.0341506	0.399396	0.0883234
KEAP1_HUMAN	KEAP1	0.275832	0.192015	0.521053	0.0221606	0.398442	0.12261
FDFT_HUMAN	FDFT1	0.211442	0.321282	0.580702	0.00913295	0.396072	0.18463
MGST1_HUMAN	MGST1	0.243637	0.251279	0.547368	0.0152795	0.395503	0.151866
MMP14_HUMAN	MMP14	0.368501	0.0764167	0.421053	0.072612	0.394777	0.0262757
MED20_HUMAN	MED20	0.306722	0.144891	0.478947	0.0380171	0.392835	0.0861128
CYBR1_HUMAN	CYBRD1	0.26452	0.21163	0.521053	0.0221606	0.392787	0.128266
SRPX_HUMAN	SRPX	0.405917	0.0490573	0.378947	0.1096	0.392432	0.0134848
WIPI2_HUMAN	WIPI2	0.263215	0.213977	0.521053	0.0221606	0.392134	0.128919
ACADS_HUMAN	ACADS	0.204916	0.336786	0.575439	0.00994082	0.390177	0.185261
LEMD2_HUMAN	LEMD2	0.316728	0.131568	0.463158	0.0458188	0.389943	0.0732148
DPOG2_HUMAN	POLG2	0.264085	0.21241	0.514035	0.0243561	0.38906	0.124975
CCDC9_HUMAN	CCDC9	0.279313	0.186239	0.498246	0.0299213	0.388779	0.109466
LAMA4_HUMAN	LAMA4	0.327605	0.118114	0.449123	0.0537317	0.388364	0.0607589
IVD_HUMAN	IVD	0.287144	0.173681	0.489474	0.0334153	0.388309	0.101165
MA2C1_HUMAN	MAN2C1	0.281488	0.182689	0.491228	0.0326923	0.386358	0.10487
CO3A1_HUMAN	COL3A1	0.247118	0.244358	0.524561	0.0211231	0.38584	0.138722
TLN2_HUMAN	TLN2	0.333696	0.111033	0.435088	0.0626393	0.384392	0.0506959
KI13B_HUMAN	KIF13B	0.205351	0.335739	0.563158	0.0120516	0.384255	0.178903
NDUAC_HUMAN	NDUFA12	0.204916	0.336786	0.563158	0.0120516	0.384037	0.179121
PGS1_HUMAN	BGN	0.260605	0.218722	0.505263	0.027337	0.382934	0.122329
INT5_HUMAN	INTS5	0.261475	0.217133	0.503509	0.027966	0.382492	0.121017
CTNB1_HUMAN	CTNNB1	0.265826	0.209301	0.498246	0.0299213	0.382036	0.11621
SCRN2_HUMAN	SCRN2	0.16228	0.448686	0.601754	0.00641467	0.382017	0.219737
TM1L2_HUMAN	TOM1L2	0.222754	0.295455	0.540351	0.0169195	0.381552	0.158798
CO5A1_HUMAN	COL5A1	0.281488	0.182689	0.480702	0.037218	0.381095	0.0996069
KCRB_HUMAN	CKB	0.279313	0.186239	0.480702	0.037218	0.380007	0.100695
ABC3A_HUMAN	APOBEC3A	0.248858	0.240945	0.508772	0.0261121	0.378815	0.129957
DLG1_HUMAN	DLG1	0.241027	0.256553	0.515789	0.0237918	0.378408	0.137381
IBP7_HUMAN	IGFBP7	0.224929	0.290641	0.52807	0.0201243	0.3765	0.15157
ITB4_HUMAN	ITGB4	0.315858	0.13269	0.436842	0.061469	0.37635	0.0604919
NOTC2_HUMAN	NOTCH2	0.277137	0.189835	0.475439	0.039655	0.376288	0.0991506
ACAD9_HUMAN	ACAD9	0.240157	0.258326	0.512281	0.0249308	0.376219	0.136062
DHRS1_HUMAN	DHRS1	0.254079	0.230893	0.498246	0.0299213	0.376162	0.122083
CYB5_HUMAN	CYB5A	0.182728	0.392761	0.564912	0.0117297	0.37382	0.191092
F162A_HUMAN	FAM162A	0.19839	0.352729	0.54386	0.0160828	0.371125	0.172735
CREG1_HUMAN	CREG1	0.247988	0.242647	0.492982	0.0319816	0.370485	0.122497
HTRA1_HUMAN	HTRA1	0.303241	0.149742	0.436842	0.061469	0.370042	0.0668004
TMX2_HUMAN	TMX2	0.354579	0.0891137	0.384211	0.104358	0.369395	0.0148157
STK24_HUMAN	STK24	0.246248	0.246077	0.491228	0.0326923	0.368738	0.12249
E41L1_HUMAN	EPB41L1	0.229715	0.280224	0.507018	0.0267191	0.368366	0.138651
MYO1C_HUMAN	MYO1C	0.239722	0.259216	0.496491	0.0305962	0.368106	0.128385
VAPB_HUMAN	VAPB	0.321514	0.125519	0.412281	0.0794167	0.366897	0.0453833
NDRG1_HUMAN	NDRG1	0.260605	0.218722	0.47193	0.0413468	0.366267	0.105663
RBP10_HUMAN	RANBP10	0.232325	0.274643	0.5	0.029258	0.366163	0.133837
DIC_HUMAN	SLC25A10	0.203176	0.340995	0.526316	0.0206189	0.364746	0.16157
NID1_HUMAN	NID1	0.16228	0.448686	0.566667	0.0114148	0.364473	0.202193
VINEX_HUMAN	SORBS3	0.190124	0.373548	0.536842	0.0177905	0.363483	0.173359
KANK2_HUMAN	KANK2	0.32456	0.121776	0.401754	0.0881902	0.363157	0.0385974
PA2GA_HUMAN	PLA2G2A	0.413313	0.0446957	0.312281	0.193042	0.362797	0.0505162
PRKRA_HUMAN	PRKRA	0.320209	0.127148	0.405263	0.0851904	0.362736	0.0425271
T126A_HUMAN	TMEM126A	0.197955	0.353807	0.526316	0.0206189	0.362136	0.16418
ASPH_HUMAN	ASPH	0.420274	0.0408741	0.303509	0.206516	0.361891	0.0583827
RMD1_HUMAN	RMDN1	0.318469	0.129345	0.405263	0.0851904	0.361866	0.0433973
CO1A2_HUMAN	COL1A2	0.206657	0.332608	0.515789	0.0237918	0.361223	0.154566
RM04_HUMAN	MRPL4	0.247118	0.244358	0.473684	0.0404941	0.360401	0.113283
TGFI1_HUMAN	TGFB1I1	0.241462	0.255669	0.478947	0.0380171	0.360205	0.118743
NFIC_HUMAN	NFIC	0.243637	0.251279	0.475439	0.039655	0.359538	0.115901
LUM_HUMAN	LUM	0.272787	0.197169	0.445614	0.0558626	0.3592	0.0864137
LAMC1_HUMAN	LAMC1	0.16576	0.438881	0.552632	0.0141349	0.359196	0.193436
KDM3B_HUMAN	KDM3B	0.264085	0.21241	0.452632	0.051663	0.358358	0.0942731
ITPR3_HUMAN	ITPR3	0.258429	0.222731	0.45614	0.0496554	0.357285	0.0988554
FAS_HUMAN	FASN	0.26365	0.213193	0.450877	0.0526897	0.357264	0.0936135
TACD2_HUMAN	TACSTD2	0.223189	0.294488	0.491228	0.0326923	0.357209	0.134019
TANC1_HUMAN	TANC1	0.196215	0.35814	0.517544	0.0232379	0.356879	0.160664
PAI1_HUMAN	SERPINE1	0.253644	0.231719	0.459649	0.0477077	0.356646	0.103003
IQEC1_HUMAN	IQSEC1	0.211007	0.322302	0.501754	0.0286063	0.356381	0.145374
PLIN4_HUMAN	PLIN4	0.331521	0.113525	0.380702	0.107832	0.356111	0.0245906
ITB1_HUMAN	ITGB1	0.502502	0.0123328	0.208772	0.391033	0.355637	0.146865
PDLI2_HUMAN	PDLIM2	0.219709	0.302277	0.491228	0.0326923	0.355468	0.13576
LONM_HUMAN	LONP1	0.289754	0.169629	0.421053	0.072612	0.355403	0.0656492
DEMA_HUMAN	DMTN	0.352839	0.0908056	0.357895	0.13246	0.355367	0.00252793
TSTD1_HUMAN	TSTD1	0.146182	0.495499	0.563158	0.0120516	0.35467	0.208488
PLCC_HUMAN	AGPAT3	0.160104	0.454872	0.547368	0.0152795	0.353736	0.193632
SOS1_HUMAN	SOS1	0.182728	0.392761	0.524561	0.0211231	0.353645	0.170917
KDM1A_HUMAN	KDM1A	0.186644	0.382521	0.519298	0.0226942	0.352971	0.166327
KDSR_HUMAN	KDSR	0.190994	0.371324	0.514035	0.0243561	0.352515	0.16152
TUFT1_HUMAN	TUFT1	0.239722	0.259216	0.464912	0.0448961	0.352317	0.112595
PERI_HUMAN	PRPH	0.29367	0.163675	0.410526	0.0808322	0.352098	0.0584282
VTNC_HUMAN	VTN	0.532086	0.00744386	0.17193	0.481548	0.352008	0.180078
COMA1_HUMAN	COL22A1	0.136611	0.524436	0.566667	0.0114148	0.351639	0.215028
NOMO2_HUMAN;NOMO3_HUMAN	NOMO2;NOMO3	0.176637	0.408993	0.526316	0.21489	0.351476	0.174839
NT5D1_HUMAN	NT5DC1	0.19752	0.354888	0.505263	0.027337	0.351392	0.153871
NAV1_HUMAN	NAV1	0.170981	0.424392	0.531579	0.0191633	0.35128	0.180299
S12A6_HUMAN	SLC12A6	0.193169	0.365797	0.508772	0.0261121	0.350971	0.157801
KIME_HUMAN	MVK	0.201001	0.346299	0.5	0.029258	0.3505	0.1495
PALLD_HUMAN	PALLD	0.277572	0.189112	0.422807	0.0713048	0.35019	0.0726173
QSOX2_HUMAN	QSOX2	0.16228	0.448686	0.536842	0.0177905	0.349561	0.187281
SPTN2_HUMAN	SPTBN2	0.235806	0.267312	0.463158	0.0458188	0.349482	0.113676
TEAD1_HUMAN	TEAD1	0.244072	0.250407	0.454386	0.0506517	0.349229	0.105157
NPC1_HUMAN	NPC1	0.257994	0.223538	0.440351	0.0591779	0.349173	0.0911782
GEMI6_HUMAN	GEMIN6	0.224929	0.290641	0.47193	0.0413468	0.34843	0.1235
STK3_HUMAN	STK3	0.227975	0.283985	0.466667	0.0439877	0.347321	0.119346
SAAL1_HUMAN	SAAL1	0.225799	0.288729	0.468421	0.0430934	0.34711	0.121311
CLPT1_HUMAN	CLPTM1	0.173156	0.418432	0.519298	0.0226942	0.346227	0.173071
VPS25_HUMAN	VPS25	0.276267	0.191286	0.415789	0.0766406	0.346028	0.0697611
APOL1_HUMAN	APOL1	0.246683	0.245216	0.44386	0.0569517	0.345271	0.0985885
ERCC3_HUMAN	ERCC3	0.26365	0.213193	0.426316	0.068743	0.344983	0.0813328
S17A5_HUMAN	SLC17A5	0.233196	0.272799	0.45614	0.0496554	0.344668	0.111472
CRAC1_HUMAN	CRTAC1	0.187514	0.380266	0.501754	0.0286063	0.344634	0.15712
HAP28_HUMAN	PDAP1	0.374592	0.0713144	0.312281	0.193042	0.343436	0.0311558
KT3K_HUMAN	FN3KRP	0.221449	0.298367	0.464912	0.0448961	0.343181	0.121732
CO5A2_HUMAN	COL5A2	0.183163	0.391616	0.501754	0.0286063	0.342459	0.159296
RDH11_HUMAN	RDH11	0.179247	0.401991	0.505263	0.027337	0.342255	0.163008
CBPN_HUMAN	CPN1	0.214923	0.313193	0.468421	0.0430934	0.341672	0.126749
KTDAP_HUMAN	KRTDAP	0.174462	0.414878	0.508772	0.0261121	0.341617	0.167155
GOGA3_HUMAN	GOLGA3	0.375897	0.0702556	0.307018	0.201054	0.341457	0.0344399
SCYL2_HUMAN	SCYL2	0.199695	0.349505	0.482456	0.0364319	0.341076	0.14138
SVIL_HUMAN	SVIL	0.176202	0.410166	0.505263	0.027337	0.340733	0.164531
BDH2_HUMAN	BDH2	0.135741	0.527106	0.545614	0.015677	0.340677	0.204937
UBR7_HUMAN	UBR7	0.210137	0.324347	0.470175	0.0422132	0.340156	0.130019
KGP1_HUMAN	PRKG1	0.239722	0.259216	0.440351	0.0591779	0.340036	0.100315
TPM1_HUMAN	TPM1	0.190559	0.372435	0.489474	0.0334153	0.340016	0.149457
YIF1A_HUMAN	YIF1A	0.201001	0.346299	0.478947	0.0380171	0.339974	0.138973
H2AW_HUMAN	MACROH2A2	0.381118	0.0661401	0.298246	0.21489	0.339682	0.0414363
PCDH1_HUMAN	PCDH1	0.157929	0.461102	0.521053	0.0221606	0.339491	0.181562
ZNT1_HUMAN	SLC30A1	0.243637	0.251279	0.435088	0.0626393	0.339362	0.0957253
TMM40_HUMAN	TMEM40	0.314553	0.134387	0.363158	0.126455	0.338855	0.0243024
SHFL_HUMAN	SHFL	0.156624	0.464861	0.521053	0.0221606	0.338838	0.182214
RM45_HUMAN	MRPL45	0.186208	0.383651	0.491228	0.0326923	0.338718	0.15251
ADRO_HUMAN	FDXR	0.264085	0.21241	0.412281	0.0794167	0.338183	0.0740977
VATF_HUMAN	ATP6V1F	0.197085	0.35597	0.478947	0.0380171	0.338016	0.140931
JAM1_HUMAN	F11R	0.272352	0.197913	0.403509	0.0866808	0.33793	0.0655786
PBIP1_HUMAN	PBXIP1	0.103111	0.631617	0.57193	0.0105108	0.33752	0.23441
MMP3_HUMAN	MMP3	0.176637	0.408993	0.496491	0.0305962	0.336564	0.159927
RM23_HUMAN	MRPL23	0.250163	0.238405	0.422807	0.0713048	0.336485	0.0863219
3BHS7_HUMAN	HSD3B7	0.146182	0.495499	0.526316	0.495499	0.336249	0.190067
TRIP6_HUMAN	TRIP6	0.324995	0.121248	0.347368	0.145066	0.336182	0.0111869
FUMH_HUMAN	FH	0.147488	0.491615	0.524561	0.0211231	0.336024	0.188537
TM205_HUMAN	TMEM205	0.201871	0.344171	0.470175	0.0422132	0.336023	0.134152
EI2BB_HUMAN	EIF2B2	0.141832	0.508553	0.529825	0.0196392	0.335828	0.193996
PCNP_HUMAN	PCNP	0.122254	0.569297	0.549123	0.01489	0.335688	0.213435
PHIP_HUMAN	PHIP	0.181858	0.395057	0.489474	0.0334153	0.335666	0.153808
CAVN1_HUMAN	CAVIN1	0.283228	0.179884	0.387719	0.100965	0.335474	0.0522455
GLUCM_HUMAN	DGLUCY	0.172286	0.42081	0.498246	0.0299213	0.335266	0.16298
OPA1_HUMAN	OPA1	0.208397	0.328462	0.459649	0.0477077	0.334023	0.125626
LIN7C_HUMAN	LIN7C	0.216663	0.309196	0.450877	0.0526897	0.33377	0.117107
MTMR2_HUMAN	MTMR2	0.102241	0.634512	0.564912	0.0117297	0.333576	0.231336
TCAF2_HUMAN	TCAF2	0.138786	0.51779	0.52807	0.0201243	0.333428	0.194642
AT1A1_HUMAN	ATP1A1	0.19491	0.36141	0.47193	0.0413468	0.33342	0.13851
PYGM_HUMAN	PYGM	0.210572	0.323324	0.45614	0.0496554	0.333356	0.122784
PLCD1_HUMAN	PLCD1	0.212312	0.319248	0.454386	0.0506517	0.333349	0.121037
CHLE_HUMAN	BCHE	0.145312	0.498096	0.521053	0.0221606	0.333182	0.18787
TPRGL_HUMAN	TPRG1L	0.157059	0.463606	0.508772	0.0261121	0.332915	0.175856
MIME_HUMAN	OGN	0.251033	0.236722	0.414035	0.0780195	0.332534	0.0815009
GNA11_HUMAN	GNA11	0.266261	0.208528	0.398246	0.0912666	0.332253	0.0659925
NDUAB_HUMAN	NDUFA11	0.115293	0.591642	0.549123	0.01489	0.332208	0.216915
RUSF1_HUMAN	RUSF1	0.23102	0.277425	0.433333	0.0638262	0.332177	0.101157
ITB5_HUMAN	ITGB5	0.253209	0.232548	0.410526	0.0808322	0.331867	0.0786588
ACSF2_HUMAN	ACSF2	0.177507	0.406651	0.485965	0.0348984	0.331736	0.154229
CAMLG_HUMAN	CAMLG	0.0804873	0.708506	0.582456	0.00887579	0.331472	0.250984
WDR48_HUMAN	WDR48	0.201436	0.345234	0.461404	0.046756	0.33142	0.129984
TDRD7_HUMAN	TDRD7	0.180118	0.399672	0.482456	0.0364319	0.331287	0.151169
FACR2_HUMAN	FAR2	0.144877	0.499397	0.517544	0.0232379	0.33121	0.186333
FAF2_HUMAN	FAF2	0.258865	0.221925	0.403509	0.0866808	0.331187	0.0723221
PRELP_HUMAN	PRELP	0.309767	0.140739	0.350877	0.140775	0.330322	0.0205549
NDUA8_HUMAN	NDUFA8	0.131825	0.539201	0.52807	0.0201243	0.329948	0.198123
SNX17_HUMAN	SNX17	0.210572	0.323324	0.449123	0.0537317	0.329847	0.119275
MDC1_HUMAN	MDC1	0.266696	0.207757	0.392982	0.0960269	0.329839	0.0631434
AMRP_HUMAN	LRPAP1	0.146617	0.494202	0.512281	0.0249308	0.329449	0.182832
MMAB_HUMAN	MMAB	0.153578	0.473694	0.505263	0.027337	0.329421	0.175842
PPID_HUMAN	PPID	0.158799	0.458604	0.5	0.029258	0.3294	0.1706
RL19_HUMAN	RPL19	0.193605	0.364697	0.464912	0.0448961	0.329258	0.135654
LY66C_HUMAN	LY6G6C	0.19404	0.3636	0.463158	0.0458188	0.328599	0.134559
EI24_HUMAN	EI24	0.146617	0.494202	0.510526	0.0255161	0.328572	0.181954
CD44_HUMAN	CD44	0.187949	0.379142	0.468421	0.0430934	0.328185	0.140236
TARA_HUMAN	TRIOBP	0.316728	0.131568	0.338596	0.15619	0.327662	0.0109341
OLFL3_HUMAN	OLFML3	0.242767	0.253029	0.412281	0.0794167	0.327524	0.0847568
FAH2A_HUMAN	FAHD2A	0.200131	0.348435	0.454386	0.0506517	0.327258	0.127128
F174A_HUMAN	FAM174A	0.147488	0.491615	0.507018	0.0267191	0.327253	0.179765
MMAA_HUMAN	MMAA	0.203611	0.339939	0.450877	0.0526897	0.327244	0.123633
LYRM4_HUMAN	LYRM4	0.208832	0.327431	0.445614	0.0558626	0.327223	0.118391
PCID2_HUMAN	PCID2	0.234936	0.269133	0.419298	0.073937	0.327117	0.0921812
UBL3_HUMAN	UBL3	0.171416	0.423196	0.482456	0.0364319	0.326936	0.15552
AL7A1_HUMAN	ALDH7A1	0.19752	0.354888	0.45614	0.0496554	0.32683	0.12931
ERG24_HUMAN	TM7SF2	0.174027	0.416061	0.478947	0.0380171	0.326487	0.15246
3HAO_HUMAN	HAAO	0.126604	0.555525	0.526316	0.555525	0.32646	0.199856
MYO6_HUMAN	MYO6	0.271046	0.200156	0.380702	0.107832	0.325874	0.0548277
KBRS2_HUMAN	NKIRAS2	0.219273	0.30326	0.431579	0.0650299	0.325426	0.106153
ELN_HUMAN	ELN	0.277137	0.189835	0.373684	0.115028	0.325411	0.0482734
PYM1_HUMAN	PYM1	0.177507	0.406651	0.47193	0.0413468	0.324718	0.147211
TOR2A_HUMAN	TOR2A	0.204916	0.336786	0.44386	0.0569517	0.324388	0.119472
GIPC1_HUMAN	GIPC1	0.134	0.532466	0.514035	0.0243561	0.324018	0.190017
EM55_HUMAN	MPP1	0.366326	0.0783044	0.280702	0.244393	0.323514	0.0428121
2AAB_HUMAN	PPP2R1B	0.120513	0.574848	0.526316	0.574848	0.323415	0.202901
CD36_HUMAN	CD36	0.271046	0.200156	0.375439	0.113198	0.323242	0.0521961
YBOX3_HUMAN	YBX3	0.274092	0.194949	0.37193	0.116879	0.323011	0.048919
DEOC_HUMAN	DERA	0.181858	0.395057	0.463158	0.0458188	0.322508	0.14065
PTH_HUMAN	PTRH1	0.183598	0.390472	0.461404	0.046756	0.322501	0.138903
FRYL_HUMAN	FRYL	0.19404	0.3636	0.450877	0.0526897	0.322458	0.128419
TPM2_HUMAN	TPM2	0.19578	0.359228	0.449123	0.0537317	0.322451	0.126671
PLGT3_HUMAN	POGLUT3	0.206221	0.33365	0.438596	0.0603153	0.322409	0.116187
NCKP1_HUMAN	NCKAP1	0.307592	0.143696	0.336842	0.158483	0.322217	0.0146251
REEP4_HUMAN	REEP4	0.236676	0.265499	0.407018	0.083719	0.321847	0.0851707
CO4A2_HUMAN	COL4A2	0.169676	0.427989	0.473684	0.0404941	0.32168	0.152004
TNPO2_HUMAN	TNPO2	0.253644	0.231719	0.389474	0.0992991	0.321559	0.067915
CYTSA_HUMAN	SPECC1L	0.139221	0.516465	0.503509	0.027966	0.321365	0.182144
PGM2L_HUMAN	PGM2L1	0.278007	0.188391	0.363158	0.126455	0.320583	0.0425752
COX7R_HUMAN	COX7A2L	0.145747	0.496796	0.494737	0.0312829	0.320242	0.174495
NIPS2_HUMAN	NIPSNAP2	0.130955	0.541906	0.508772	0.0261121	0.319863	0.188908
RLGPB_HUMAN	RALGAPB	0.167936	0.432812	0.470175	0.0422132	0.319056	0.15112
PI42C_HUMAN	PIP4K2C	0.142702	0.505929	0.494737	0.0312829	0.318719	0.176018
FMR1_HUMAN	FMR1	0.119643	0.577632	0.517544	0.0232379	0.318594	0.19895
COLA1_HUMAN	COL21A1	0.235371	0.268222	0.401754	0.0881902	0.318563	0.0831917
ZKSC2_HUMAN	ZKSCAN2	0.154449	0.471162	0.482456	0.0364319	0.318452	0.164004
FCSD1_HUMAN	FCHSD1	0.210572	0.323324	0.424561	0.0700152	0.317567	0.106995
NDUBA_HUMAN	NDUFB10	0.103546	0.630171	0.531579	0.0191633	0.317562	0.214017
EPB42_HUMAN	EPB42	0.318904	0.128793	0.315789	0.187821	0.317347	0.00155711
SYAM_HUMAN	AARS2	0.111377	0.604373	0.522807	0.0216369	0.317092	0.205715
IWS1_HUMAN	IWS1	0.19491	0.36141	0.438596	0.0603153	0.316753	0.121843
FRRS1_HUMAN	FRRS1	0.240157	0.258326	0.392982	0.0960269	0.31657	0.0764129
PLIN2_HUMAN	PLIN2	0.160975	0.452392	0.47193	0.0413468	0.316452	0.155478
SPN90_HUMAN	NCKIPSD	0.0678704	0.752679	0.564912	0.0117297	0.316391	0.248521
IASPP_HUMAN	PPP1R13L	0.183163	0.391616	0.449123	0.0537317	0.316143	0.13298
TBB2A_HUMAN	TUBB2A	0.105286	0.6244	0.526316	0.0206189	0.315801	0.210515
TBB2A_HUMAN	TUBB2A	0.105286	0.6244	0.526316	0.0206189	0.315801	0.210515
2A5E_HUMAN	PPP2R5E	0.105286	0.6244	0.526316	0.6244	0.315801	0.210515
TT39B_HUMAN	TTC39B	0.147052	0.492908	0.484211	0.0356588	0.315631	0.168579
NJMU_HUMAN	C17orf75	0.204916	0.336786	0.426316	0.068743	0.315616	0.1107
SPF30_HUMAN	SMNDC1	0.13052	0.543261	0.5	0.029258	0.31526	0.18474
2ABD_HUMAN	PPP2R2D	0.103546	0.630171	0.526316	0.630171	0.314931	0.211385
ECHP_HUMAN	EHHADH	0.12791	0.551423	0.501754	0.0286063	0.314832	0.186922
NIPA_HUMAN	ZC3HC1	0.171416	0.423196	0.457895	0.0486741	0.314655	0.143239
CNO10_HUMAN	CNOT10	0.246248	0.246077	0.382456	0.106085	0.314352	0.0681043
MOV10_HUMAN	MOV10	0.137046	0.523104	0.491228	0.0326923	0.314137	0.177091
MILK1_HUMAN	MICALL1	0.166195	0.437664	0.461404	0.046756	0.313799	0.147604
SCEL_HUMAN	SCEL	0.232761	0.27372	0.394737	0.0944205	0.313749	0.0809881
GNAI3_HUMAN	GNAI3	0.267566	0.206222	0.359649	0.130437	0.313607	0.0460416
FBX6_HUMAN	FBXO6	0.16054	0.453631	0.464912	0.0448961	0.312726	0.152186
TM40L_HUMAN	TOMM40L	0.170981	0.424392	0.454386	0.0506517	0.312684	0.141702
CAD13_HUMAN	CDH13	0.16054	0.453631	0.463158	0.0458188	0.311849	0.151309
ZZEF1_HUMAN	ZZEF1	0.212312	0.319248	0.410526	0.0808322	0.311419	0.0991069
CC038_HUMAN	C3orf38	0.182293	0.393908	0.440351	0.0591779	0.311322	0.129029
MAEA_HUMAN	MAEA	0.192734	0.366898	0.429825	0.0662505	0.311279	0.118545
GALE_HUMAN	GALE	0.215358	0.312191	0.407018	0.083719	0.311188	0.0958298
HMCS1_HUMAN	HMGCS1	0.078312	0.716062	0.54386	0.0160828	0.311086	0.232774
CACO1_HUMAN	CALCOCO1	0.0870133	0.686001	0.535088	0.0182391	0.311051	0.224037
TM214_HUMAN	TMEM214	0.19926	0.350578	0.422807	0.0713048	0.311034	0.111773
FMNL3_HUMAN	FMNL3	0.183163	0.391616	0.438596	0.0603153	0.31088	0.127717
TAGL_HUMAN	TAGLN	0.1005	0.64032	0.521053	0.0221606	0.310776	0.210276
STX18_HUMAN	STX18	0.212312	0.319248	0.408772	0.0822663	0.310542	0.0982298
FABP7_HUMAN	FABP7	0.297585	0.15787	0.322807	0.177665	0.310196	0.0126108
GALT_HUMAN	GALT	0.0835328	0.697973	0.536842	0.0177905	0.310187	0.226655
FKBP9_HUMAN	FKBP9	0.174027	0.416061	0.445614	0.0558626	0.30982	0.135794
RPC1_HUMAN	POLR3A	0.0996302	0.643231	0.519298	0.0226942	0.309464	0.209834
PELO_HUMAN	PELO	0.151838	0.47878	0.466667	0.0439877	0.309252	0.157414
TRI16_HUMAN	TRIM16	0.197085	0.35597	0.421053	0.072612	0.309069	0.111984
CRIP2_HUMAN	CRIP2	0.170546	0.425589	0.447368	0.0547893	0.308957	0.138411
RETR2_HUMAN	RETREG2	0.19491	0.36141	0.422807	0.0713048	0.308858	0.113949
KDM3A_HUMAN	KDM3A	0.159669	0.456114	0.457895	0.0486741	0.308782	0.149113
NLRX1_HUMAN	NLRX1	0.234501	0.270046	0.382456	0.106085	0.308478	0.0739777
FA12_HUMAN	F12	0.334131	0.11054	0.282456	0.241332	0.308294	0.0258374
ELMD2_HUMAN	ELMOD2	0.154884	0.469898	0.461404	0.046756	0.308144	0.15326
ABHD6_HUMAN	ABHD6	0.133565	0.53381	0.482456	0.0364319	0.308011	0.174445
LPP_HUMAN	LPP	0.201871	0.344171	0.414035	0.0780195	0.307953	0.106082
R39L5_HUMAN;RL39_HUMAN	RPL39;RPL39P5	0.112247	0.601534	0.503509	0.027966	0.307878	0.195631
WDR5_HUMAN	WDR5	0.206657	0.332608	0.408772	0.0822663	0.307714	0.101058
BAG3_HUMAN	BAG3	0.164455	0.442544	0.450877	0.0526897	0.307666	0.143211
5NT3A_HUMAN	NT5C3A	0.0887536	0.680042	0.526316	0.680042	0.307535	0.218781
MON2_HUMAN	MON2	0.197085	0.35597	0.417544	0.0752798	0.307314	0.110229
S10AG_HUMAN	S100A16	0.183598	0.390472	0.429825	0.0662505	0.306711	0.123113
GOGA4_HUMAN	GOLGA4	0.187079	0.381393	0.426316	0.068743	0.306697	0.119619
ATIF1_HUMAN	ATP5IF1	0.304547	0.14791	0.308772	0.198359	0.306659	0.00211271
SKIV2_HUMAN	SKIV2L	0.165325	0.4401	0.447368	0.0547893	0.306347	0.141022
ADDG_HUMAN	ADD3	0.170546	0.425589	0.442105	0.0580568	0.306326	0.13578
CBPD_HUMAN	CPD	0.152708	0.476234	0.459649	0.0477077	0.306179	0.15347
PITH1_HUMAN	PITHD1	0.211877	0.320264	0.4	0.0897187	0.305939	0.0940613
LFA3_HUMAN	CD58	0.181858	0.395057	0.429825	0.0662505	0.305841	0.123983
NID2_HUMAN	NID2	0.19404	0.3636	0.417544	0.0752798	0.305792	0.111752
ITSN2_HUMAN	ITSN2	0.169241	0.429192	0.442105	0.0580568	0.305673	0.136432
SF3A1_HUMAN	SF3A1	0.163585	0.444995	0.447368	0.0547893	0.305477	0.141892
ZDH13_HUMAN	ZDHHC13	0.152708	0.476234	0.457895	0.0486741	0.305302	0.152593
CC88B_HUMAN	CCDC88B	0.175332	0.412519	0.435088	0.0626393	0.30521	0.129878
ABCB7_HUMAN	ABCB7	0.115293	0.591642	0.494737	0.0312829	0.305015	0.189722
CERS4_HUMAN	CERS4	0.13226	0.537851	0.477193	0.0388294	0.304727	0.172466
RM22_HUMAN	MRPL22	0.146182	0.495499	0.463158	0.0458188	0.30467	0.158488
TP4A2_HUMAN	PTP4A2	0.204046	0.338886	0.405263	0.0851904	0.304655	0.100608
PI42A_HUMAN	PIP4K2A	0.147488	0.491615	0.461404	0.046756	0.304446	0.156958
NB5R2_HUMAN	CYB5R2	0.150968	0.481334	0.457895	0.0486741	0.304431	0.153463
TPM4_HUMAN	TPM4	0.211877	0.320264	0.396491	0.0928338	0.304184	0.0923069
CAN2_HUMAN	CAPN2	0.323689	0.122837	0.284211	0.238296	0.30395	0.0197395
MYH10_HUMAN	MYH10	0.147488	0.491615	0.459649	0.0477077	0.303568	0.156081
NFL_HUMAN	NEFL	0.231455	0.276496	0.375439	0.113198	0.303447	0.0719916
IFIT2_HUMAN	IFIT2	0.148793	0.487747	0.457895	0.0486741	0.303344	0.154551
SCRIB_HUMAN	SCRIB	0.22754	0.28493	0.378947	0.1096	0.303244	0.0757038
SNTB2_HUMAN	SNTB2	0.207962	0.329496	0.398246	0.0912666	0.303104	0.0951419
SYCM_HUMAN	CARS2	0.13226	0.537851	0.473684	0.0404941	0.302972	0.170712
ENDD1_HUMAN	ENDOD1	0.210137	0.324347	0.394737	0.0944205	0.302437	0.0922999
CLUS_HUMAN	CLU	0.324124	0.122305	0.280702	0.244393	0.302413	0.0217114
MPRD_HUMAN	M6PR	0.174897	0.413698	0.429825	0.0662505	0.302361	0.127464
ENAH_HUMAN	ENAH	0.265826	0.209301	0.338596	0.15619	0.302211	0.0363854
SPS2L_HUMAN	SPATS2L	0.193605	0.364697	0.410526	0.0808322	0.302065	0.108461
NDUF4_HUMAN	NDUFAF4	0.140962	0.511184	0.463158	0.0458188	0.30206	0.161098
HEMH_HUMAN	FECH	0.147923	0.490324	0.45614	0.0496554	0.302031	0.154109
MRP1_HUMAN	ABCC1	0.168806	0.430397	0.435088	0.0626393	0.301947	0.133141
GALT2_HUMAN	GALNT2	0.140091	0.513821	0.463158	0.0458188	0.301625	0.161533
FBLN4_HUMAN	EFEMP2	0.183598	0.390472	0.419298	0.073937	0.301448	0.11785
WDR54_HUMAN	WDR54	0.16402	0.443769	0.438596	0.0603153	0.301308	0.137288
QTRT2_HUMAN	QTRT2	0.123559	0.565149	0.478947	0.0380171	0.301253	0.177694
NDUC2_HUMAN	NDUFC2	0.142267	0.50724	0.459649	0.0477077	0.300958	0.158691
K1C19_HUMAN	KRT19	0.261475	0.217133	0.340351	0.153919	0.300913	0.039438
IGSF3_HUMAN	IGSF3	0.13313	0.535155	0.468421	0.0430934	0.300776	0.167645
ZC3H4_HUMAN	ZC3H4	0.190559	0.372435	0.410526	0.0808322	0.300543	0.109984
KLC3_HUMAN	KLC3	0.19404	0.3636	0.407018	0.083719	0.300529	0.106489
GANC_HUMAN	GANC	0.200566	0.347366	0.4	0.0897187	0.300283	0.0997172
RBM47_HUMAN	RBM47	0.0822276	0.70248	0.517544	0.0232379	0.299886	0.217658
VINC_HUMAN	VCL	0.385469	0.0628537	0.214035	0.378924	0.299752	0.0857169
PRUN1_HUMAN	PRUNE1	0.156624	0.464861	0.442105	0.0580568	0.299365	0.142741
ENOG_HUMAN	ENO2	0.307157	0.144292	0.291228	0.226397	0.299192	0.00796442
XPO4_HUMAN	XPO4	0.0978899	0.649069	0.5	0.029258	0.298945	0.201055
CE152_HUMAN	CEP152	0.170981	0.424392	0.426316	0.068743	0.298648	0.127667
IMPA3_HUMAN	BPNT2	0.180988	0.397361	0.415789	0.0766406	0.298389	0.117401
RXRB_HUMAN	RXRB	0.16315	0.446224	0.433333	0.0638262	0.298242	0.135092
SRPK2_HUMAN	SRPK2	0.119208	0.579026	0.477193	0.0388294	0.298201	0.178992
UBXN7_HUMAN	UBXN7	0.13313	0.535155	0.463158	0.0458188	0.298144	0.165014
FSCN1_HUMAN	FSCN1	0.299761	0.154708	0.296491	0.21773	0.298126	0.00163477
DLGP4_HUMAN	DLGAP4	0.115293	0.591642	0.480702	0.037218	0.297997	0.182705
ACACA_HUMAN	ACACA	0.134436	0.531124	0.459649	0.0477077	0.297042	0.162607
POSTN_HUMAN	POSTN	0.134	0.532466	0.459649	0.0477077	0.296825	0.162824
CLPP_HUMAN	CLPP	0.160104	0.454872	0.433333	0.0638262	0.296719	0.136614
SNX8_HUMAN	SNX8	0.140091	0.513821	0.452632	0.051663	0.296361	0.15627
CIRBP_HUMAN	CIRBP	0.145312	0.498096	0.447368	0.0547893	0.29634	0.151028
EMC1_HUMAN	EMC1	0.110072	0.608642	0.482456	0.0364319	0.296264	0.186192
SYNE2_HUMAN	SYNE2	0.118773	0.580422	0.473684	0.0404941	0.296229	0.177456
SAMP_HUMAN	APCS	0.22754	0.28493	0.364912	0.124497	0.296226	0.0686863
ADDA_HUMAN	ADD1	0.243202	0.252153	0.349123	0.142909	0.296162	0.0529603
GPDA_HUMAN	GPD1	0.248423	0.241795	0.34386	0.149447	0.296141	0.0477184
CE170_HUMAN	CEP170	0.232325	0.274643	0.359649	0.130437	0.295987	0.0636618
CHERP_HUMAN	CHERP	0.298456	0.1566	0.292982	0.223484	0.295719	0.00273656
MTSS1_HUMAN	MTSS1	0.134871	0.529783	0.45614	0.0496554	0.295505	0.160635
SPB13_HUMAN	SERPINB13	0.254079	0.230893	0.336842	0.158483	0.29546	0.0413817
GRL1A_HUMAN	POLR2M	0.139656	0.515142	0.450877	0.0526897	0.295267	0.15561
TPD52_HUMAN	TPD52	0.154884	0.469898	0.435088	0.0626393	0.294986	0.140102
AT1B3_HUMAN	ATP1B3	0.128345	0.550058	0.461404	0.046756	0.294874	0.166529
SEC63_HUMAN	SEC63	0.160104	0.454872	0.42807	0.0674882	0.294087	0.133983
LSS_HUMAN	LSS	0.233631	0.271879	0.354386	0.136573	0.294008	0.0603776
BCR_HUMAN	BCR	0.19665	0.357054	0.391228	0.0976531	0.293939	0.097289
UIF_HUMAN	FYTTD1	0.0891886	0.678555	0.498246	0.0299213	0.293717	0.204528
SPRR4_HUMAN	SPRR4	0.134	0.532466	0.452632	0.051663	0.293316	0.159316
ODB2_HUMAN	DBT	0.114422	0.594461	0.47193	0.0413468	0.293176	0.178754
AGRIN_HUMAN	AGRN	0.12791	0.551423	0.457895	0.0486741	0.292902	0.164993
TBB1_HUMAN	TUBB1	0.154014	0.472427	0.431579	0.0650299	0.292796	0.138783
NMRL1_HUMAN	NMRAL1	0.180118	0.399672	0.405263	0.0851904	0.29269	0.112573
IRS1_HUMAN	IRS1	0.130955	0.541906	0.454386	0.0506517	0.29267	0.161715
AMPN_HUMAN	ANPEP	0.302806	0.150357	0.282456	0.241332	0.292631	0.0101751
TMED4_HUMAN	TMED4	0.104416	0.627283	0.480702	0.037218	0.292559	0.188143
RHDF1_HUMAN	RHBDF1	0.16576	0.438881	0.419298	0.073937	0.292529	0.126769
OFUT2_HUMAN	POFUT2	0.197085	0.35597	0.387719	0.100965	0.292402	0.0953171
REEP5_HUMAN	REEP5	0.154884	0.469898	0.429825	0.0662505	0.292354	0.13747
SUSD2_HUMAN	SUSD2	0.189689	0.374663	0.394737	0.0944205	0.292213	0.102524
FUND2_HUMAN	FUNDC2	0.147488	0.491615	0.436842	0.061469	0.292165	0.144677
PRCC_HUMAN	PRCC	0.173592	0.417246	0.410526	0.0808322	0.292059	0.118467
QRIC1_HUMAN	QRICH1	0.180553	0.398516	0.403509	0.0866808	0.292031	0.111478
DTNA_HUMAN	DTNA	0.0569937	0.791379	0.526316	0.347678	0.291655	0.234661
MLRV_HUMAN	MYL2	0.0865782	0.687493	0.496491	0.0305962	0.291535	0.204957
FBLN1_HUMAN	FBLN1	0.304111	0.148519	0.278947	0.247479	0.291529	0.012582
GCP60_HUMAN	ACBD3	0.245377	0.247803	0.336842	0.158483	0.29111	0.0457323
BRD2_HUMAN	BRD2	0.108332	0.614353	0.473684	0.0404941	0.291008	0.182676
TM87A_HUMAN	TMEM87A	0.162715	0.447454	0.419298	0.073937	0.291007	0.128292
CTHR1_HUMAN	CTHRC1	0.22754	0.28493	0.354386	0.136573	0.290963	0.0634231
SYRM_HUMAN	RARS2	0.150098	0.483894	0.431579	0.0650299	0.290838	0.140741
ABCBA_HUMAN	ABCB10	0.127039	0.554156	0.454386	0.0506517	0.290713	0.163673
PGBM_HUMAN	HSPG2	0.139221	0.516465	0.442105	0.0580568	0.290663	0.151442
K2C6A_HUMAN	KRT6A	0.316293	0.132129	0.264912	0.273051	0.290603	0.0256905
FCN3_HUMAN	FCN3	0.172286	0.42081	0.408772	0.0822663	0.290529	0.118243
MAX_HUMAN	MAX	0.19752	0.354888	0.382456	0.106085	0.289988	0.092468
SELS_HUMAN	SELENOS	0.216663	0.309196	0.363158	0.126455	0.28991	0.0732474
GGH_HUMAN	GGH	0.135306	0.528444	0.44386	0.0569517	0.289583	0.154277
BCAR1_HUMAN	BCAR1	0.154449	0.471162	0.424561	0.0700152	0.289505	0.135056
HDDC2_HUMAN	HDDC2	0.185773	0.384783	0.392982	0.0960269	0.289378	0.103605
EDC3_HUMAN	EDC3	0.185773	0.384783	0.392982	0.0960269	0.289378	0.103605
LCMT1_HUMAN	LCMT1	0.252339	0.234212	0.326316	0.172729	0.289327	0.0369886
PPCS_HUMAN	PPCS	0.0626496	0.771189	0.515789	0.0237918	0.28922	0.22657
UCHL3_HUMAN	UCHL3	0.280183	0.184813	0.298246	0.21489	0.289214	0.00903141
S10A2_HUMAN	S100A2	0.153578	0.473694	0.424561	0.0700152	0.28907	0.135491
RPC3_HUMAN	POLR3C	0.209702	0.325373	0.368421	0.120645	0.289062	0.0793595
COX3_HUMAN	MT-CO3	0.142267	0.50724	0.435088	0.0626393	0.288677	0.14641
CHID1_HUMAN	CHID1	0.105286	0.6244	0.47193	0.0413468	0.288608	0.183322
BAK_HUMAN	BAK1	0.140091	0.513821	0.436842	0.061469	0.288467	0.148375
RUSD2_HUMAN	RPUSD2	0.169676	0.427989	0.407018	0.083719	0.288347	0.118671
2A5D_HUMAN	PPP2R5D	0.0500326	0.816407	0.526316	0.816407	0.288174	0.238142
KLKB1_HUMAN	KLKB1	0.283228	0.179884	0.292982	0.223484	0.288105	0.0048771
MK13_HUMAN	MAPK13	0.232325	0.274643	0.34386	0.149447	0.288093	0.0557671
SESD1_HUMAN	SESTD1	0.174027	0.416061	0.401754	0.0881902	0.28789	0.113864
M4K4_HUMAN	MAP4K4	0.384164	0.0638261	0.191228	0.432903	0.287696	0.0964678
ATP5J_HUMAN	ATP5PF	0.120948	0.573458	0.454386	0.0506517	0.287667	0.166719
DPOLB_HUMAN	POLB	0.12791	0.551423	0.447368	0.0547893	0.287639	0.159729
ATRX_HUMAN	ATRX	0.12791	0.551423	0.447368	0.0547893	0.287639	0.159729
SGCE_HUMAN	SGCE	0.160975	0.452392	0.414035	0.0780195	0.287505	0.12653
SYPM_HUMAN	PARS2	0.174897	0.413698	0.4	0.0897187	0.287448	0.112552
CDK2_HUMAN	CDK2	0.248423	0.241795	0.326316	0.172729	0.287369	0.0389464
CLCB_HUMAN	CLTB	0.221884	0.297394	0.352632	0.138663	0.287258	0.0653738
CLIC3_HUMAN	CLIC3	0.0830977	0.699474	0.491228	0.0326923	0.287163	0.204065
MOT1_HUMAN	SLC16A1	0.130085	0.544617	0.44386	0.0569517	0.286972	0.156887
METH_HUMAN	MTR	0.207092	0.331569	0.366667	0.122561	0.286879	0.0797875
PTN3_HUMAN	PTPN3	0.154449	0.471162	0.419298	0.073937	0.286873	0.132425
2A5G_HUMAN	PPP2R5C	0.0474222	0.825839	0.526316	0.825839	0.286869	0.239447
MED23_HUMAN	MED23	0.110507	0.607217	0.463158	0.0458188	0.286832	0.176326
SERPH_HUMAN	SERPINH1	0.254079	0.230893	0.319298	0.182696	0.286689	0.0326097
DOPP1_HUMAN	DOLPP1	0.169676	0.427989	0.403509	0.0866808	0.286592	0.116916
GOLM1_HUMAN	GOLM1	0.107896	0.615784	0.464912	0.0448961	0.286404	0.178508
CAVN3_HUMAN	CAVIN3	0.242767	0.253029	0.329825	0.167887	0.286296	0.0435287
NTH_HUMAN	NTHL1	0.197085	0.35597	0.375439	0.113198	0.286262	0.0891767
KAP3_HUMAN	PRKAR2B	0.112682	0.600116	0.459649	0.0477077	0.286166	0.173483
PXDC2_HUMAN	PLXDC2	0.180988	0.397361	0.391228	0.0976531	0.286108	0.10512
DCTD_HUMAN	DCTD	0.282358	0.181283	0.289474	0.229335	0.285916	0.00355778
NIF3L_HUMAN	NIF3L1	0.170981	0.424392	0.4	0.0897187	0.285491	0.114509
ARMD3_HUMAN	ARMH3	0.134	0.532466	0.436842	0.061469	0.285421	0.151421
CCYL1_HUMAN	CCNYL1	0.198825	0.351652	0.37193	0.116879	0.285378	0.0865522
VAMP2_HUMAN	VAMP2	0.149663	0.485176	0.421053	0.072612	0.285358	0.135695
DOCK7_HUMAN	DOCK7	0.204046	0.338886	0.366667	0.122561	0.285356	0.0813103
GRSF1_HUMAN	GRSF1	0.192734	0.366898	0.377193	0.111388	0.284964	0.0922293
EMIL1_HUMAN	EMILIN1	0.160975	0.452392	0.408772	0.0822663	0.284873	0.123899
GEMI4_HUMAN	GEMIN4	0.125734	0.558267	0.44386	0.0569517	0.284797	0.159063
PURB_HUMAN	PURB	0.100935	0.638866	0.468421	0.0430934	0.284678	0.183743
CLCC1_HUMAN	CLCC1	0.116163	0.588828	0.452632	0.051663	0.284397	0.168234
CYC_HUMAN	CYCS	0.279313	0.186239	0.289474	0.229335	0.284393	0.00508051
WDR33_HUMAN	WDR33	0.240592	0.257438	0.32807	0.170297	0.284331	0.0437392
VNN2_HUMAN	VNN2	0.176637	0.408993	0.391228	0.0976531	0.283933	0.107296
ZN638_HUMAN	ZNF638	0.176637	0.408993	0.391228	0.0976531	0.283933	0.107296
MFN1_HUMAN	MFN1	0.16228	0.448686	0.405263	0.0851904	0.283771	0.121492
GCR_HUMAN	NR3C1	0.140962	0.511184	0.426316	0.068743	0.283639	0.142677
MA2A1_HUMAN	MAN2A1	0.168806	0.430397	0.398246	0.0912666	0.283526	0.11472
NFIB_HUMAN	NFIB	0.0878834	0.683019	0.478947	0.0380171	0.283415	0.195532
PPP5_HUMAN	PPP5C	0.121819	0.570682	0.44386	0.0569517	0.282839	0.161021
ARF6_HUMAN	ARF6	0.298456	0.1566	0.266667	0.269768	0.282561	0.0158945
OSBP1_HUMAN	OSBP	0.277137	0.189835	0.287719	0.232298	0.282428	0.00529099
PKHF1_HUMAN	PLEKHF1	0.134436	0.531124	0.429825	0.0662505	0.28213	0.147695
AKA12_HUMAN	AKAP12	0.190559	0.372435	0.373684	0.115028	0.282122	0.0915626
PHF6_HUMAN	PHF6	0.137916	0.520444	0.426316	0.068743	0.282116	0.1442
PIN4_HUMAN	PIN4	0.0887536	0.680042	0.475439	0.039655	0.282096	0.193343
AGK_HUMAN	AGK	0.206221	0.33365	0.357895	0.13246	0.282058	0.0758366
TGFA1_HUMAN	TGFBRAP1	0.153578	0.473694	0.410526	0.0808322	0.282052	0.128474
RT05_HUMAN	MRPS5	0.102676	0.633064	0.461404	0.046756	0.28204	0.179364
AT1B1_HUMAN	ATP1B1	0.234066	0.270962	0.329825	0.167887	0.281945	0.0478794
PGAM5_HUMAN	PGAM5	0.150968	0.481334	0.412281	0.0794167	0.281624	0.130656
BRD9_HUMAN	BRD9	0.13226	0.537851	0.429825	0.0662505	0.281042	0.148782
ECM1_HUMAN	ECM1	0.240157	0.258326	0.321053	0.180169	0.280605	0.040448
PWP2_HUMAN	PWP2	0.162715	0.447454	0.398246	0.0912666	0.28048	0.117765
KS6B1_HUMAN	RPS6KB1	0.141397	0.509868	0.419298	0.073937	0.280347	0.138951
2AAA_HUMAN	PPP2R1A	0.0343702	0.873325	0.526316	0.873325	0.280343	0.245973
KCRM_HUMAN	CKM	0.153578	0.473694	0.407018	0.083719	0.280298	0.12672
LMNA_HUMAN	LMNA	0.195345	0.360318	0.364912	0.124497	0.280129	0.0847837
BIG1_HUMAN	ARFGEF1	0.0752665	0.726683	0.484211	0.0356588	0.279739	0.204472
TM223_HUMAN	TMEM223	0.125734	0.558267	0.433333	0.0638262	0.279534	0.1538
AKTIP_HUMAN	AKTIP	0.155319	0.468636	0.403509	0.0866808	0.279414	0.124095
NTAN1_HUMAN	NTAN1	0.111377	0.604373	0.447368	0.0547893	0.279373	0.167996
MPV17_HUMAN	MPV17	0.216228	0.310193	0.342105	0.151672	0.279167	0.0629386
HACD4_HUMAN	HACD4	0.109202	0.611495	0.449123	0.0537317	0.279162	0.169961
QCR2_HUMAN	UQCRC2	0.0739613	0.73125	0.484211	0.0356588	0.279086	0.205125
ULK3_HUMAN	ULK3	0.098325	0.647608	0.459649	0.0477077	0.278987	0.180662
MK_HUMAN	MDK	0.150533	0.482613	0.407018	0.083719	0.278775	0.128242
CALB2_HUMAN	CALB2	0.0987601	0.646148	0.457895	0.0486741	0.278327	0.179567
MLRS_HUMAN	MYLPF	0.170546	0.425589	0.385965	0.102651	0.278255	0.107709
LYAR_HUMAN	LYAR	0.147488	0.491615	0.408772	0.0822663	0.27813	0.130642
PPN_HUMAN	PAPLN	0.171851	0.422002	0.384211	0.104358	0.278031	0.10618
ARHGA_HUMAN	ARHGEF10	0.140091	0.513821	0.415789	0.0766406	0.27794	0.137849
TAOK2_HUMAN	TAOK2	0.0961497	0.654927	0.459649	0.0477077	0.277899	0.18175
HTR5A_HUMAN	HEATR5A	0.0904938	0.674102	0.464912	0.0448961	0.277703	0.187209
KIF1B_HUMAN	KIF1B	0.128345	0.550058	0.426316	0.068743	0.27733	0.148986
SNTA1_HUMAN	SNTA1	0.0965847	0.653461	0.457895	0.0486741	0.27724	0.180655
RT22_HUMAN	MRPS22	0.100065	0.641775	0.454386	0.0506517	0.277226	0.17716
GHC1_HUMAN	SLC25A22	0.140091	0.513821	0.414035	0.0780195	0.277063	0.136972
SIR1_HUMAN	SIRT1	0.110072	0.608642	0.44386	0.0569517	0.276966	0.166894
PLPL6_HUMAN	PNPLA6	0.237981	0.262794	0.315789	0.187821	0.276885	0.0389041
RND3_HUMAN	RND3	0.195345	0.360318	0.357895	0.13246	0.27662	0.081275
DCUP_HUMAN	UROD	0.174027	0.416061	0.378947	0.1096	0.276487	0.10246
GPX3_HUMAN	GPX3	0.148793	0.487747	0.403509	0.0866808	0.276151	0.127358
NFIX_HUMAN	NFIX	0.154014	0.472427	0.398246	0.0912666	0.27613	0.122116
FTO_HUMAN	FTO	0.180988	0.397361	0.370175	0.118752	0.275582	0.0945939
SERA_HUMAN	PHGDH	0.289754	0.169629	0.261404	0.279691	0.275579	0.0141754
WDR11_HUMAN	WDR11	0.200131	0.348435	0.350877	0.140775	0.275504	0.0753733
DYL1_HUMAN	DYNLL1	0.207962	0.329496	0.342105	0.151672	0.275034	0.0670718
TBC13_HUMAN	TBC1D13	0.0865782	0.687493	0.463158	0.0458188	0.274868	0.18829
PHP14_HUMAN	PHPT1	0.091799	0.669659	0.457895	0.0486741	0.274847	0.183048
CIAO3_HUMAN	CIAO3	0.142267	0.50724	0.407018	0.083719	0.274642	0.132375
GGT7_HUMAN	GGT7	0.150533	0.482613	0.398246	0.0912666	0.274389	0.123856
ALS_HUMAN	IGFALS	0.26104	0.217927	0.287719	0.232298	0.27438	0.0133397
TBL2_HUMAN	TBL2	0.157494	0.462353	0.391228	0.0976531	0.274361	0.116867
MYOM2_HUMAN	MYOM2	0.0556885	0.796057	0.492982	0.0319816	0.274335	0.218647
PRP4_HUMAN	PRPF4	0.22754	0.28493	0.321053	0.180169	0.274296	0.0467564
MRC2_HUMAN	MRC2	0.13226	0.537851	0.415789	0.0766406	0.274025	0.141765
DMAC1_HUMAN	DMAC1	0.0896237	0.677069	0.457895	0.0486741	0.273759	0.184136
SRBS2_HUMAN	SORBS2	0.210137	0.324347	0.336842	0.158483	0.27349	0.0633525
CD59_HUMAN	CD59	0.26452	0.21163	0.282456	0.241332	0.273488	0.00896787
AT11A_HUMAN	ATP11A	0.108332	0.614353	0.438596	0.0603153	0.273464	0.165132
ES8L2_HUMAN	EPS8L2	0.19404	0.3636	0.352632	0.138663	0.273336	0.079296
NDUV2_HUMAN	NDUFV2	0.0430716	0.84161	0.503509	0.027966	0.27329	0.230219
TCAL4_HUMAN	TCEAL4	0.13052	0.543261	0.415789	0.0766406	0.273155	0.142635
GGPPS_HUMAN	GGPS1	0.084838	0.693475	0.461404	0.046756	0.273121	0.188283
PLD1_HUMAN	PLD1	0.142702	0.505929	0.403509	0.0866808	0.273105	0.130403
K1143_HUMAN	KIAA1143	0.115728	0.590234	0.429825	0.0662505	0.272776	0.157048
ACTY_HUMAN	ACTR1B	0.118773	0.580422	0.426316	0.068743	0.272544	0.153771
GDE1_HUMAN	GDE1	0.0661301	0.758835	0.478947	0.0380171	0.272539	0.206409
RT31_HUMAN	MRPS31	0.100935	0.638866	0.44386	0.0569517	0.272398	0.171462
TRPM4_HUMAN	TRPM4	0.13052	0.543261	0.414035	0.0780195	0.272278	0.141758
CLAP2_HUMAN	CLASP2	0.0900588	0.675585	0.454386	0.0506517	0.272222	0.182164
HACD2_HUMAN	HACD2	0.0970198	0.651996	0.447368	0.0547893	0.272194	0.175174
BDH_HUMAN	BDH1	0.158364	0.459852	0.385965	0.102651	0.272165	0.1138
CYB_HUMAN	MT-CYB	0.168806	0.430397	0.375439	0.113198	0.272122	0.103316
ZCH18_HUMAN	ZC3H18	0.142267	0.50724	0.401754	0.0881902	0.272011	0.129744
DPB1_HUMAN	HLA-DPB1	0.201871	0.344171	0.342105	0.151672	0.271988	0.0701172
NAA25_HUMAN	NAA25	0.16663	0.436448	0.377193	0.111388	0.271912	0.105281
S39AA_HUMAN	SLC39A10	0.126169	0.556895	0.417544	0.0752798	0.271857	0.145687
NDUS4_HUMAN	NDUFS4	0.052208	0.808566	0.491228	0.0326923	0.271718	0.21951
GNB1L_HUMAN	GNB1L	0.113117	0.5987	0.429825	0.0662505	0.271471	0.158354
MEST_HUMAN	MEST	0.138351	0.519116	0.403509	0.0866808	0.27093	0.132579
LMAN1_HUMAN	LMAN1	0.264085	0.21241	0.277193	0.250589	0.270639	0.00655383
ROBO1_HUMAN	ROBO1	0.102676	0.633064	0.438596	0.0603153	0.270636	0.16796
AAGAB_HUMAN	AAGAB	0.177942	0.405484	0.363158	0.126455	0.27055	0.0926079
CH033_HUMAN	C8orf33	0.103981	0.628726	0.436842	0.061469	0.270411	0.166431
NECT2_HUMAN	NECTIN2	0.177507	0.406651	0.363158	0.126455	0.270333	0.0928254
RED1_HUMAN	ADARB1	0.16141	0.451155	0.378947	0.1096	0.270179	0.108769
AUHM_HUMAN	AUH	0.059169	0.783597	0.480702	0.037218	0.269935	0.210766
DCXR_HUMAN	DCXR	0.246248	0.246077	0.292982	0.223484	0.269615	0.0233674
MAST4_HUMAN	MAST4	0.152708	0.476234	0.385965	0.102651	0.269337	0.116628
AFAM_HUMAN	AFM	0.157929	0.461102	0.380702	0.107832	0.269315	0.111386
MUC18_HUMAN	MCAM	0.105286	0.6244	0.433333	0.0638262	0.26931	0.164024
GSTM3_HUMAN	GSTM3	0.0500326	0.816407	0.487719	0.0341506	0.268876	0.218843
SE1L1_HUMAN	SEL1L	0.0356754	0.868554	0.501754	0.0286063	0.268715	0.233039
AP5B1_HUMAN	AP5B1	0.116163	0.588828	0.421053	0.072612	0.268608	0.152445
DOCK1_HUMAN	DOCK1	0.242332	0.253907	0.294737	0.220595	0.268534	0.0262024
RBBP9_HUMAN	RBBP9	0.140526	0.512502	0.396491	0.0928338	0.268509	0.127982
PTPRA_HUMAN	PTPRA	0.0944094	0.660805	0.442105	0.0580568	0.268257	0.173848
NOL6_HUMAN	NOL6	0.111812	0.602953	0.424561	0.0700152	0.268187	0.156375
ISOC1_HUMAN	ISOC1	0.132695	0.536502	0.403509	0.0866808	0.268102	0.135407
DYR1A_HUMAN	DYRK1A	0.167501	0.434022	0.368421	0.120645	0.267961	0.10046
H10_HUMAN	H1-0	0.204046	0.338886	0.331579	0.165502	0.267813	0.0637664
SC24A_HUMAN	SEC24A	0.174027	0.416061	0.361404	0.128435	0.267715	0.0936885
BORG5_HUMAN	CDC42EP1	0.123124	0.56653	0.412281	0.0794167	0.267702	0.144578
D19L1_HUMAN	DPY19L1	0.135306	0.528444	0.4	0.0897187	0.267653	0.132347
CLPX_HUMAN	CLPX	0.193169	0.365797	0.342105	0.151672	0.267637	0.0744679
OSBL1_HUMAN	OSBPL1A	0.098325	0.647608	0.436842	0.061469	0.267584	0.169259
P3H1_HUMAN	P3H1	0.13139	0.540552	0.403509	0.0866808	0.267449	0.136059
RNPS1_HUMAN	RNPS1	0.140091	0.513821	0.394737	0.0944205	0.267414	0.127323
MAP2_HUMAN	METAP2	0.197955	0.353807	0.336842	0.158483	0.267399	0.0694434
SCAFB_HUMAN	SCAF11	0.118338	0.58182	0.415789	0.0766406	0.267064	0.148726
COG4_HUMAN	COG4	0.114422	0.594461	0.419298	0.073937	0.26686	0.152438
CCN5_HUMAN	CCN5	0.16315	0.446224	0.370175	0.118752	0.266663	0.103513
2A5A_HUMAN	PPP2R5A	0.00696106	0.974247	0.526316	0.974247	0.266638	0.259677
HGNAT_HUMAN	HGSNAT	0.0770068	0.720607	0.45614	0.0496554	0.266574	0.189567
HYCCI_HUMAN	FAM126A	0.118773	0.580422	0.414035	0.0780195	0.266404	0.147631
KAPCB_HUMAN	PRKACB	0.137916	0.520444	0.394737	0.0944205	0.266326	0.12841
HMGN1_HUMAN	HMGN1	0.143137	0.504619	0.389474	0.0992991	0.266305	0.123168
AOC3_HUMAN	AOC3	0.308027	0.143101	0.224561	0.355346	0.266294	0.0417328
TM189_HUMAN	TMEM189	0.103981	0.628726	0.42807	0.0674882	0.266026	0.162045
ULK1_HUMAN	ULK1	0.0861432	0.688987	0.445614	0.0558626	0.265879	0.179735
HDAC6_HUMAN	HDAC6	0.145747	0.496796	0.385965	0.102651	0.265856	0.120109
IDUA_HUMAN	IDUA	0.16141	0.451155	0.370175	0.118752	0.265793	0.104383
GLYR1_HUMAN	GLYR1	0.0735262	0.732775	0.457895	0.0486741	0.26571	0.192184
PIGA_HUMAN	PIGA	0.12791	0.551423	0.403509	0.0866808	0.265709	0.1378
VISL1_HUMAN	VSNL1	0.0874484	0.684509	0.44386	0.0569517	0.265654	0.178206
RIF1_HUMAN	RIF1	0.154014	0.472427	0.377193	0.111388	0.265603	0.11159
THTM_HUMAN	MPST	0.217098	0.308202	0.314035	0.19042	0.265567	0.0484685
PFKAP_HUMAN	PFKP	0.341092	0.10286	0.189474	0.437215	0.265283	0.0758092
TACC1_HUMAN	TACC1	0.103981	0.628726	0.426316	0.068743	0.265148	0.161167
GNAI1_HUMAN	GNAI1	0.0822276	0.70248	0.447368	0.0547893	0.264798	0.18257
ACDSB_HUMAN	ACADSB	0.148793	0.487747	0.380702	0.107832	0.264747	0.115955
VPS41_HUMAN	VPS41	0.155754	0.467376	0.373684	0.115028	0.264719	0.108965
CLPB_HUMAN	CLPB	0.111812	0.602953	0.417544	0.0752798	0.264678	0.152866
TENS1_HUMAN	TNS1	0.144877	0.499397	0.384211	0.104358	0.264544	0.119667
MAGD1_HUMAN	MAGED1	0.13226	0.537851	0.396491	0.0928338	0.264376	0.132116
MA1A2_HUMAN	MAN1A2	0.140962	0.511184	0.387719	0.100965	0.26434	0.123379
MYH11_HUMAN	MYH11	0.19839	0.352729	0.329825	0.167887	0.264107	0.0657171
AT2A1_HUMAN	ATP2A1	0.0387209	0.85744	0.489474	0.0334153	0.264097	0.225376
TTC27_HUMAN	TTC27	0.0804873	0.708506	0.447368	0.0547893	0.263928	0.183441
ARC1A_HUMAN	ARPC1A	0.190994	0.371324	0.336842	0.158483	0.263918	0.072924
IKBA_HUMAN	NFKBIA	0.110072	0.608642	0.417544	0.0752798	0.263808	0.153736
LCK_HUMAN	LCK	0.111812	0.602953	0.415789	0.0766406	0.263801	0.151989
MLP3B_HUMAN;MP3B2_HUMAN	MAP1LC3B;MAP1LC3B2	0.125734	0.558267	0.401754	0.0881902	0.263744	0.13801
DSC1_HUMAN	DSC1	0.0800522	0.710015	0.447368	0.0547893	0.26371	0.183658
ATLA2_HUMAN	ATL2	0.136176	0.525771	0.391228	0.0976531	0.263702	0.127526
K0930_HUMAN	KIAA0930	0.167501	0.434022	0.359649	0.130437	0.263575	0.0960743
AL9A1_HUMAN	ALDH9A1	0.0987601	0.646148	0.42807	0.0674882	0.263415	0.164655
EFL1_HUMAN	EFL1	0.318034	0.129898	0.208772	0.391033	0.263403	0.0546308
CBP_HUMAN	CREBBP	0.126604	0.555525	0.4	0.0897187	0.263302	0.136698
ITIH1_HUMAN	ITIH1	0.373722	0.0720269	0.152632	0.532752	0.263177	0.110545
FRMD8_HUMAN	FRMD8	0.0961497	0.654927	0.429825	0.0662505	0.262987	0.166837
HNRH2_HUMAN	HNRNPH2	0.136176	0.525771	0.389474	0.0992991	0.262825	0.126649
BCAP_HUMAN	PIK3AP1	0.141397	0.509868	0.384211	0.104358	0.262804	0.121407
SELB_HUMAN	EEFSEC	0.0500326	0.816407	0.475439	0.039655	0.262736	0.212703
BSCL2_HUMAN	BSCL2	0.118338	0.58182	0.407018	0.083719	0.262678	0.14434
CPN2_HUMAN	CPN2	0.241027	0.256553	0.284211	0.238296	0.262619	0.0215919
POGZ_HUMAN	POGZ	0.116163	0.588828	0.408772	0.0822663	0.262467	0.146305
THRB_HUMAN	F2	0.282793	0.180583	0.242105	0.317975	0.262449	0.020344
ATX2_HUMAN	ATXN2	0.180988	0.397361	0.34386	0.149447	0.262424	0.081436
UBP12_HUMAN;UBP46_HUMAN	USP12;USP46	0.130085	0.544617	0.394737	0.0944205	0.262411	0.132326
BCAS3_HUMAN	BCAS3	0.149228	0.486461	0.375439	0.113198	0.262333	0.113105
COMD9_HUMAN	COMMD9	0.149228	0.486461	0.375439	0.113198	0.262333	0.113105
TNIP1_HUMAN	TNIP1	0.107026	0.618651	0.417544	0.0752798	0.262285	0.155259
FGF2_HUMAN	FGF2	0.0752665	0.726683	0.449123	0.0537317	0.262195	0.186928
SC23B_HUMAN	SEC23B	0.164455	0.442544	0.359649	0.130437	0.262052	0.097597
ERCC1_HUMAN	ERCC1	0.117033	0.58602	0.407018	0.083719	0.262025	0.144992
SEC13_HUMAN	SEC13	0.078312	0.716062	0.445614	0.0558626	0.261963	0.183651
BLMH_HUMAN	BLMH	0.190124	0.373548	0.333333	0.163139	0.261729	0.0716047
SCRB2_HUMAN	SCARB2	0.102241	0.634512	0.421053	0.072612	0.261647	0.159406
PTGR3_HUMAN	ZADH2	0.045682	0.83214	0.477193	0.0388294	0.261437	0.215756
SZRD1_HUMAN	SZRD1	0.100065	0.641775	0.422807	0.0713048	0.261436	0.161371
SUGP1_HUMAN	SUGP1	0.157929	0.461102	0.364912	0.124497	0.261421	0.103492
ATP5L_HUMAN	ATP5MG	0.0561236	0.794497	0.466667	0.0439877	0.261395	0.205272
SCAM1_HUMAN	SCAMP1	0.143572	0.503311	0.378947	0.1096	0.26126	0.117688
RGPA2_HUMAN	RALGAPA2	0.117033	0.58602	0.405263	0.0851904	0.261148	0.144115
LZTL1_HUMAN	LZTFL1	0.171416	0.423196	0.350877	0.140775	0.261147	0.0897305
TMM43_HUMAN	TMEM43	0.178377	0.404318	0.34386	0.149447	0.261118	0.0827412
DEST_HUMAN	DSTN	0.253644	0.231719	0.268421	0.26651	0.261032	0.00738866
ARL5B_HUMAN	ARL5B	0.100935	0.638866	0.421053	0.072612	0.260994	0.160059
LYPD3_HUMAN	LYPD3	0.158364	0.459852	0.363158	0.126455	0.260761	0.102397
AT2C1_HUMAN	ATP2C1	0.189689	0.374663	0.331579	0.165502	0.260634	0.070945
CANT1_HUMAN	CANT1	0.108767	0.612923	0.412281	0.0794167	0.260524	0.151757
VP33B_HUMAN	VPS33B	0.117468	0.584619	0.403509	0.0866808	0.260488	0.14302
HXK2_HUMAN	HK2	0.231455	0.276496	0.289474	0.229335	0.260465	0.0290092
5NTC_HUMAN	NT5C2	-0.00565586	0.979075	0.526316	0.979075	0.26033	0.265986
NUB1_HUMAN	NUB1	0.0643898	0.765005	0.45614	0.0496554	0.260265	0.195875
CDSN_HUMAN	CDSN	0.0870133	0.686001	0.433333	0.0638262	0.260173	0.17316
RFIP2_HUMAN	RAB11FIP2	0.179682	0.400831	0.340351	0.153919	0.260017	0.0803342
RUFY2_HUMAN	RUFY2	0.0813574	0.705491	0.438596	0.0603153	0.259977	0.17862
SFXN4_HUMAN	SFXN4	0.102241	0.634512	0.417544	0.0752798	0.259892	0.157652
XPO6_HUMAN	XPO6	0.0861432	0.688987	0.433333	0.0638262	0.259738	0.173595
MACF1_HUMAN	MACF1	0.19665	0.357054	0.322807	0.177665	0.259729	0.0630785
VEZF1_HUMAN	VEZF1	0.16663	0.436448	0.352632	0.138663	0.259631	0.0930006
CISD1_HUMAN	CISD1	0.0365456	0.865376	0.482456	0.0364319	0.259501	0.222955
MAP7_HUMAN	MAP7	0.104851	0.625841	0.414035	0.0780195	0.259443	0.154592
HCDH_HUMAN	HADH	0.0574288	0.789821	0.461404	0.046756	0.259416	0.201987
WIPI4_HUMAN	WDR45	0.181858	0.395057	0.336842	0.158483	0.25935	0.0774922
SRBS1_HUMAN	SORBS1	0.139656	0.515142	0.378947	0.1096	0.259302	0.119646
EBP_HUMAN	EBP	0.0922341	0.66818	0.426316	0.068743	0.259275	0.167041
RFX1_HUMAN	RFX1	0.100935	0.638866	0.417544	0.0752798	0.25924	0.158304
AOXA_HUMAN	AOX1	0.120078	0.576239	0.398246	0.0912666	0.259162	0.139084
FA83H_HUMAN	FAM83H	0.0865782	0.687493	0.431579	0.0650299	0.259079	0.1725
COQ9_HUMAN	COQ9	-0.0348053	0.871734	0.552632	0.0141349	0.258913	0.293718
PDXK_HUMAN	PDXK	0.240592	0.257438	0.277193	0.250589	0.258892	0.0183006
RBM5_HUMAN	RBM5	0.19491	0.36141	0.322807	0.177665	0.258858	0.0639486
PLXC1_HUMAN	PLXNC1	0.0352404	0.870144	0.482456	0.0364319	0.258848	0.223608
MECR_HUMAN	MECR	0.12965	0.545975	0.387719	0.100965	0.258685	0.129035
ENASE_HUMAN	ENGASE	0.140091	0.513821	0.377193	0.111388	0.258642	0.118551
HEAT1_HUMAN	HEATR1	0.237981	0.262794	0.278947	0.247479	0.258464	0.020483
TR112_HUMAN	TRMT112	0.0308897	0.886066	0.485965	0.0348984	0.258427	0.227538
ACOT1_HUMAN	ACOT1	0.0870133	0.686001	0.429825	0.0662505	0.258419	0.171406
DDX52_HUMAN	DDX52	0.251903	0.235047	0.264912	0.273051	0.258408	0.00650441
OSBL8_HUMAN	OSBPL8	0.150098	0.483894	0.366667	0.122561	0.258382	0.108284
DOP2_HUMAN	DOP1B	0.0900588	0.675585	0.426316	0.068743	0.258187	0.168129
SASH1_HUMAN	SASH1	0.0809224	0.706998	0.435088	0.0626393	0.258005	0.177083
SDE2_HUMAN	SDE2	0.124429	0.562392	0.391228	0.0976531	0.257829	0.1334
ANS1A_HUMAN	ANKS1A	0.0891886	0.678555	0.426316	0.068743	0.257752	0.168564
HV330_HUMAN;HVC05_HUMAN	IGHV3-30;IGHV3-30-5	-0.0108767	0.959771	0.526316	0.314372	0.25772	0.268596
NOP9_HUMAN	NOP9	0.0574288	0.789821	0.457895	0.0486741	0.257662	0.200233
4F2_HUMAN	SLC3A2	-0.0113117	0.958163	0.526316	0.958163	0.257502	0.268814
SSBP_HUMAN	SSBP1	0.16576	0.438881	0.349123	0.142909	0.257442	0.0916812
UBP34_HUMAN	USP34	0.167501	0.434022	0.347368	0.145066	0.257435	0.0899339
IFM3_HUMAN	IFITM3	-0.0117468	0.956555	0.526316	0.780767	0.257284	0.269031
KI16B_HUMAN	KIF16B	0.107461	0.617217	0.407018	0.083719	0.257239	0.149778
RS3_HUMAN	RPS3	0.126604	0.555525	0.387719	0.100965	0.257162	0.130557
KLK10_HUMAN	KLK10	0.0878834	0.683019	0.426316	0.068743	0.2571	0.169216
BNI3L_HUMAN	BNIP3L	0.108332	0.614353	0.405263	0.0851904	0.256797	0.148466
CAP2_HUMAN	CAP2	0.00478573	0.982293	0.508772	0.0261121	0.256779	0.251993
ARSA_HUMAN	ARSA	0.0922341	0.66818	0.421053	0.072612	0.256643	0.164409
BL1S4_HUMAN	BLOC1S4	0.0939744	0.662278	0.419298	0.073937	0.256636	0.162662
SUOX_HUMAN	SUOX	0.155319	0.468636	0.357895	0.13246	0.256607	0.101288
TARG1_HUMAN	TRARG1	0.16402	0.443769	0.349123	0.142909	0.256571	0.0925514
RS2_HUMAN	RPS2	0.191864	0.369107	0.321053	0.180169	0.256458	0.0645942
KV224_HUMAN;KVD24_HUMAN	IGKV2-24;IGKV2D-24	0.1005	0.64032	0.412281	0.0794167	0.256391	0.15589
CO8B_HUMAN	C8B	0.289754	0.169629	0.222807	0.359216	0.256281	0.0334736
F120C_HUMAN	FAM120C	0.0439417	0.838451	0.468421	0.0430934	0.256181	0.21224
ERG28_HUMAN	ERG28	0.117468	0.584619	0.394737	0.0944205	0.256102	0.138634
SBP1_HUMAN	SELENBP1	0.402436	0.0512213	0.108772	0.65758	0.255604	0.146832
TM164_HUMAN	TMEM164	0.137481	0.521773	0.373684	0.115028	0.255583	0.118102
RHOC_HUMAN	RHOC	-0.0152273	0.9437	0.526316	0.147245	0.255544	0.270772
TOP2A_HUMAN	TOP2A	0.151403	0.480056	0.359649	0.130437	0.255526	0.104123
GAL3A_HUMAN;GAL3B_HUMAN	GATD3A;GATD3B	0.046117	0.830563	0.464912	0.0448961	0.255515	0.209398
REEP6_HUMAN	REEP6	0.158364	0.459852	0.352632	0.138663	0.255498	0.0971337
RN149_HUMAN	RNF149	0.123124	0.56653	0.387719	0.100965	0.255422	0.132298
6PGL_HUMAN	PGLS	-0.0156624	0.942094	0.526316	0.942094	0.255327	0.270989
TP53B_HUMAN	TP53BP1	0.156189	0.466118	0.354386	0.136573	0.255287	0.0990986
PGAM2_HUMAN	PGAM2	0.168371	0.431604	0.342105	0.151672	0.255238	0.0868673
RSF1_HUMAN	RSF1	0.150533	0.482613	0.359649	0.130437	0.255091	0.104558
HYPK_HUMAN	HYPK	0.160975	0.452392	0.349123	0.142909	0.255049	0.0940741
CARM1_HUMAN	CARM1	0.331086	0.114029	0.178947	0.463554	0.255016	0.0760691
MMP1_HUMAN	MMP1	0.123994	0.56377	0.385965	0.102651	0.254979	0.130985
NUBPL_HUMAN	NUBPL	0.111377	0.604373	0.398246	0.0912666	0.254811	0.143434
PR40A_HUMAN	PRPF40A	0.103981	0.628726	0.405263	0.0851904	0.254622	0.150641
NFAC2_HUMAN	NFATC2	0.0791821	0.713036	0.429825	0.0662505	0.254503	0.175321
EMC6_HUMAN	EMC6	0.091364	0.671138	0.417544	0.0752798	0.254454	0.16309
DHCR7_HUMAN	DHCR7	0.0121819	0.954948	0.496491	0.0305962	0.254337	0.242155
CBR1_HUMAN	CBR1	0.197955	0.353807	0.310526	0.195689	0.254241	0.0562855
ABLM1_HUMAN	ABLIM1	0.144877	0.499397	0.363158	0.126455	0.254018	0.10914
LYRM7_HUMAN	LYRM7	0.109637	0.610067	0.398246	0.0912666	0.253941	0.144304
SURF4_HUMAN	SURF4	0.0935393	0.663752	0.414035	0.0780195	0.253787	0.160248
DAF_HUMAN	CD55	0.0952796	0.657864	0.412281	0.0794167	0.25378	0.158501
TEX2_HUMAN	TEX2	0.131825	0.539201	0.375439	0.113198	0.253632	0.121807
MTA3_HUMAN	MTA3	0.0931042	0.665227	0.414035	0.0780195	0.25357	0.160465
GET4_HUMAN	GET4	0.0891886	0.678555	0.417544	0.0752798	0.253366	0.164178
CNOT7_HUMAN	CNOT7	0.10137	0.637414	0.405263	0.0851904	0.253317	0.151946
FXR2_HUMAN	FXR2	0.113552	0.597286	0.392982	0.0960269	0.253267	0.139715
INP4B_HUMAN	INPP4B	0.0835328	0.697973	0.422807	0.0713048	0.25317	0.169637
EPHA4_HUMAN	EPHA4	0.0870133	0.686001	0.419298	0.073937	0.253156	0.166142
S4A7_HUMAN	SLC4A7	0.058734	0.785152	0.447368	0.0547893	0.253051	0.194317
QCR1_HUMAN	UQCRC1	0.0252339	0.906829	0.480702	0.037218	0.252968	0.227734
TIDC1_HUMAN	TIMMDC1	0.0931042	0.665227	0.412281	0.0794167	0.252692	0.159588
MYDGF_HUMAN	MYDGF	0.112247	0.601534	0.392982	0.0960269	0.252615	0.140368
NGDN_HUMAN	NGDN	0.12791	0.551423	0.377193	0.111388	0.252551	0.124642
NELFB_HUMAN	NELFB	0.0822276	0.70248	0.422807	0.0713048	0.252517	0.17029
5NT3B_HUMAN	NT5C3B	-0.0213183	0.921239	0.526316	0.921239	0.252499	0.273817
IFFO2_HUMAN	IFFO2	0.166195	0.437664	0.338596	0.15619	0.252396	0.0862006
IF2P_HUMAN	EIF5B	0.220579	0.300318	0.284211	0.238296	0.252395	0.0318159
RM48_HUMAN	MRPL48	0.0996302	0.643231	0.403509	0.0866808	0.251569	0.151939
XYLB_HUMAN	XYLB	0.122254	0.569297	0.380702	0.107832	0.251478	0.129224
SYFM_HUMAN	FARS2	0.0887536	0.680042	0.414035	0.0780195	0.251394	0.162641
FNBP4_HUMAN	FNBP4	0.127039	0.554156	0.375439	0.113198	0.251239	0.1242
ITPI2_HUMAN	ITPRID2	0.146182	0.495499	0.35614	0.134506	0.251161	0.104979
PG2IP_HUMAN	CWH43	0.149663	0.485176	0.352632	0.138663	0.251147	0.101484
CAPAM_HUMAN	PCIF1	0.0970198	0.651996	0.405263	0.0851904	0.251141	0.154122
METL5_HUMAN	METTL5	0.187949	0.379142	0.314035	0.19042	0.250992	0.0630432
TM119_HUMAN	TMEM119	0.101806	0.635962	0.4	0.0897187	0.250903	0.149097
GOGA1_HUMAN	GOLGA1	0.0613444	0.775836	0.440351	0.0591779	0.250848	0.189503
EXOG_HUMAN	EXOG	0.0765717	0.722125	0.424561	0.0700152	0.250567	0.173995
1433S_HUMAN	SFN	-0.0252339	0.906829	0.526316	0.906829	0.250541	0.275775
SERF2_HUMAN	SERF2	0.113117	0.5987	0.387719	0.100965	0.250418	0.137301
MECP2_HUMAN	MECP2	0.121819	0.570682	0.378947	0.1096	0.250383	0.128564
PDXD1_HUMAN	PDXDC1	0.235806	0.267312	0.264912	0.273051	0.250359	0.0145531
DC1L2_HUMAN	DYNC1LI2	0.135741	0.527106	0.364912	0.124497	0.250327	0.114586
RL26L_HUMAN	RPL26L1	0.0369806	0.863788	0.463158	0.0458188	0.250069	0.213089
HIKES_HUMAN	HIKESHI	0.098325	0.647608	0.401754	0.0881902	0.25004	0.151715
ERCC5_HUMAN	ERCC5	0.100065	0.641775	0.4	0.0897187	0.250033	0.149967
RM24_HUMAN	MRPL24	0.190994	0.371324	0.308772	0.198359	0.249883	0.0588889
SODE_HUMAN	SOD3	0.160975	0.452392	0.338596	0.15619	0.249786	0.088811
MYH14_HUMAN	MYH14	0.0626496	0.771189	0.436842	0.061469	0.249746	0.187096
U5S1_HUMAN	EFTUD2	0.0361105	0.866965	0.463158	0.0458188	0.249634	0.213524
CI114_HUMAN	SPOUT1	0.100935	0.638866	0.398246	0.0912666	0.249591	0.148655
GBG12_HUMAN	GNG12	0.225364	0.289684	0.273684	0.256883	0.249524	0.0241599
ADNP_HUMAN	ADNP	0.0234936	0.91323	0.475439	0.039655	0.249466	0.225973
PP14C_HUMAN	PPP1R14C	0.146182	0.495499	0.352632	0.138663	0.249407	0.103225
PAG15_HUMAN	PLA2G15	0.0952796	0.657864	0.403509	0.0866808	0.249394	0.154115
PHLA3_HUMAN	PHLDA3	0.1005	0.64032	0.398246	0.0912666	0.249373	0.148873
IBP3_HUMAN	IGFBP3	0.0844029	0.694973	0.414035	0.0780195	0.249219	0.164816
DCNL1_HUMAN	DCUN1D1	0.221014	0.299342	0.277193	0.250589	0.249103	0.0280896
RAB23_HUMAN	RAB23	0.227975	0.283985	0.270175	0.263276	0.249075	0.0211003
LGMN_HUMAN	LGMN	0.026104	0.903631	0.47193	0.0413468	0.249017	0.222913
SGF29_HUMAN	SGF29	0.0817925	0.703985	0.415789	0.0766406	0.248791	0.166998
PITM1_HUMAN	PITPNM1	0.127039	0.554156	0.370175	0.118752	0.248607	0.121568
NS1BP_HUMAN	IVNS1ABP	0.111812	0.602953	0.384211	0.104358	0.248011	0.136199
RAE1_HUMAN	CHM	0.141397	0.509868	0.354386	0.136573	0.247891	0.106495
PLXA1_HUMAN	PLXNA1	0.0343702	0.873325	0.461404	0.046756	0.247887	0.213517
TRBP2_HUMAN	TARBP2	0.0939744	0.662278	0.401754	0.0881902	0.247864	0.15389
SDA1_HUMAN	SDAD1	0.102676	0.633064	0.392982	0.0960269	0.247829	0.145153
GPTC8_HUMAN	GPATCH8	0.0639548	0.76655	0.431579	0.0650299	0.247767	0.183812
KCY_HUMAN	CMPK1	0.232325	0.274643	0.263158	0.276359	0.247742	0.0154162
ANXA8_HUMAN	ANXA8	0.188384	0.378019	0.307018	0.201054	0.247701	0.0593169
UBE4B_HUMAN	UBE4B	0.091799	0.669659	0.403509	0.0866808	0.247654	0.155855
M2OM_HUMAN	SLC25A11	0.0530781	0.805434	0.442105	0.0580568	0.247592	0.194514
ODBA_HUMAN	BCKDHA	0.0774418	0.719091	0.417544	0.0752798	0.247493	0.170051
SCRN1_HUMAN	SCRN1	0.0861432	0.688987	0.408772	0.0822663	0.247458	0.161314
ARCH_HUMAN	ZBTB8OS	0.052643	0.806999	0.442105	0.0580568	0.247374	0.194731
ITA7_HUMAN	ITGA7	0.16141	0.451155	0.333333	0.163139	0.247371	0.0859618
MVD1_HUMAN	MVD	0.110507	0.607217	0.384211	0.104358	0.247359	0.136852
TBC8B_HUMAN	TBC1D8B	0.16489	0.441321	0.329825	0.167887	0.247357	0.0824672
NB5R1_HUMAN	CYB5R1	0.052208	0.808566	0.442105	0.0580568	0.247157	0.194949
ERD21_HUMAN	KDELR1	-0.0321949	0.881285	0.526316	0.678505	0.24706	0.279255
RRP44_HUMAN	DIS3	0.078312	0.716062	0.415789	0.0766406	0.247051	0.168739
K2013_HUMAN	KIAA2013	0.0813574	0.705491	0.412281	0.0794167	0.246819	0.165462
CCHL_HUMAN	HCCS	0.139221	0.516465	0.354386	0.136573	0.246804	0.107582
TIM14_HUMAN	DNAJC19	0.0952796	0.657864	0.398246	0.0912666	0.246763	0.151483
AL4A1_HUMAN	ALDH4A1	0.046117	0.830563	0.447368	0.0547893	0.246743	0.200626
NOL9_HUMAN	NOL9	0.1005	0.64032	0.392982	0.0960269	0.246741	0.146241
K2C8_HUMAN	KRT8	0.3598	0.0841796	0.133333	0.586324	0.246567	0.113233
RTF2_HUMAN	RTF2	0.100065	0.641775	0.392982	0.0960269	0.246524	0.146459
SHOT1_HUMAN	SHTN1	0.103546	0.630171	0.389474	0.0992991	0.24651	0.142964
SC11C_HUMAN	SEC11C	0.103546	0.630171	0.389474	0.0992991	0.24651	0.142964
BAZ2A_HUMAN	BAZ2A	0.150533	0.482613	0.342105	0.151672	0.246319	0.0957861
TXTP_HUMAN	SLC25A1	0.127474	0.552788	0.364912	0.124497	0.246193	0.118719
MYLK_HUMAN	MYLK	0.118338	0.58182	0.373684	0.115028	0.246011	0.127673
DSG2_HUMAN	DSG2	0.103981	0.628726	0.387719	0.100965	0.24585	0.141869
TRUB1_HUMAN	TRUB1	0.105721	0.622961	0.385965	0.102651	0.245843	0.140122
TSP3_HUMAN	THBS3	0.0635197	0.768095	0.42807	0.0674882	0.245795	0.182275
TX264_HUMAN	TEX264	0.072221	0.737354	0.419298	0.073937	0.24576	0.173539
ACYP2_HUMAN	ACYP2	0.0791821	0.713036	0.412281	0.0794167	0.245731	0.166549
AKAP9_HUMAN	AKAP9	0.0861432	0.688987	0.405263	0.0851904	0.245703	0.15956
HMCN2_HUMAN	HMCN2	0.141832	0.508553	0.349123	0.142909	0.245477	0.103646
RADI_HUMAN	RDX	0.257559	0.224347	0.233333	0.336357	0.245446	0.012113
COQ6_HUMAN	COQ6	0.059169	0.783597	0.431579	0.0650299	0.245374	0.186205
FBLN2_HUMAN	FBLN2	0.225799	0.288729	0.264912	0.273051	0.245356	0.0195564
BL1S1_HUMAN	BLOC1S1	0.169241	0.429192	0.321053	0.180169	0.245147	0.0759059
GRAP1_HUMAN	GRIPAP1	0.170981	0.424392	0.319298	0.182696	0.24514	0.0741586
P66B_HUMAN	GATAD2B	0.126604	0.555525	0.363158	0.126455	0.244881	0.118277
RS27L_HUMAN	RPS27L	0.0352404	0.870144	0.454386	0.0506517	0.244813	0.209573
TGM5_HUMAN	TGM5	0.138351	0.519116	0.350877	0.140775	0.244614	0.106263
SPS2_HUMAN	SEPHS2	0.0748314	0.728204	0.414035	0.0780195	0.244433	0.169602
RT24_HUMAN	MRPS24	0.0817925	0.703985	0.407018	0.083719	0.244405	0.162613
RM47_HUMAN	MRPL47	0.0883185	0.68153	0.4	0.0897187	0.244159	0.155841
SLMAP_HUMAN	SLMAP	0.0935393	0.663752	0.394737	0.0944205	0.244138	0.150599
UB2E3_HUMAN	UBE2E3	-0.0382858	0.859027	0.526316	0.864108	0.244015	0.282301
DNJC1_HUMAN	DNAJC1	0.124864	0.561015	0.363158	0.126455	0.244011	0.119147
SPRR3_HUMAN	SPRR3	0.184468	0.388191	0.303509	0.206516	0.243988	0.0595203
OAT_HUMAN	OAT	0.0247988	0.908429	0.463158	0.0458188	0.243978	0.21918
SAS10_HUMAN	UTP3	0.135306	0.528444	0.352632	0.138663	0.243969	0.108663
TAF6_HUMAN	TAF6	0.144007	0.502005	0.34386	0.149447	0.243933	0.0999263
NFIA_HUMAN	NFIA	0.0369806	0.863788	0.450877	0.0526897	0.243929	0.206948
HBD_HUMAN	HBD	0.314118	0.134955	0.173684	0.477017	0.243901	0.0702169
PTGR2_HUMAN	PTGR2	0.107026	0.618651	0.380702	0.107832	0.243864	0.136838
CCDB1_HUMAN	CCNDBP1	0.104851	0.625841	0.382456	0.106085	0.243654	0.138803
GSTT1_HUMAN	GSTT1	0.0539482	0.802305	0.433333	0.0638262	0.243641	0.189693
QCR6_HUMAN	UQCRH	0.141397	0.509868	0.345614	0.147245	0.243505	0.102109
AL3A1_HUMAN	ALDH3A1	0.135741	0.527106	0.350877	0.140775	0.243309	0.107568
ILK_HUMAN	ILK	0.211007	0.322302	0.275439	0.253724	0.243223	0.0322157
HPGDS_HUMAN	HPGDS	0.0617794	0.774286	0.424561	0.0700152	0.24317	0.181391
SL7A1_HUMAN	SLC7A1	0.182728	0.392761	0.303509	0.206516	0.243118	0.0603904
SWAHC_HUMAN	SOWAHC	0.0878834	0.683019	0.398246	0.0912666	0.243065	0.155181
PEDF_HUMAN	SERPINF1	0.0896237	0.677069	0.396491	0.0928338	0.243057	0.153434
DNJB2_HUMAN	DNAJB2	0.144007	0.502005	0.342105	0.151672	0.243056	0.0990491
PGPI_HUMAN	PGPEP1	0.0752665	0.726683	0.410526	0.0808322	0.242896	0.16763
GOLI4_HUMAN	GOLIM4	0.169676	0.427989	0.315789	0.187821	0.242733	0.0730568
CG026_HUMAN	C7orf26	0.125734	0.558267	0.359649	0.130437	0.242692	0.116957
L2HDH_HUMAN	L2HGDH	0.153578	0.473694	0.331579	0.165502	0.242579	0.0890002
RBGP1_HUMAN	RABGAP1	0.0709158	0.741941	0.414035	0.0780195	0.242475	0.17156
PDE12_HUMAN	PDE12	0.142702	0.505929	0.342105	0.151672	0.242404	0.0997017
S2546_HUMAN	SLC25A46	0.0900588	0.675585	0.394737	0.0944205	0.242398	0.152339
CDK7_HUMAN	CDK7	0.109202	0.611495	0.375439	0.113198	0.24232	0.133118
CBR4_HUMAN	CBR4	0.147488	0.491615	0.336842	0.158483	0.242165	0.0946773
LACB2_HUMAN	LACTB2	0.152708	0.476234	0.331579	0.165502	0.242144	0.0894353
XPO7_HUMAN	XPO7	0.263215	0.213977	0.221053	0.36311	0.242134	0.0210813
3MG_HUMAN	MPG	-0.0422014	0.844771	0.526316	0.844771	0.242057	0.284259
PGRC2_HUMAN	PGRMC2	0.124429	0.562392	0.359649	0.130437	0.242039	0.11761
TMED5_HUMAN	TMED5	0.0944094	0.660805	0.389474	0.0992991	0.241942	0.147532
CHMP7_HUMAN	CHMP7	0.160975	0.452392	0.322807	0.177665	0.241891	0.0809162
MBNL1_HUMAN	MBNL1	0.113552	0.597286	0.370175	0.118752	0.241864	0.128312
TOM5_HUMAN	TOMM5	0.0361105	0.866965	0.447368	0.0547893	0.241739	0.205629
AKT2_HUMAN	AKT2	0.0991951	0.644689	0.384211	0.104358	0.241703	0.142508
UBXN6_HUMAN	UBXN6	0.113117	0.5987	0.370175	0.118752	0.241646	0.128529
TRI38_HUMAN	TRIM38	0.0813574	0.705491	0.401754	0.0881902	0.241556	0.160198
MMP19_HUMAN	MMP19	0.0830977	0.699474	0.4	0.0897187	0.241549	0.158451
DNJB6_HUMAN	DNAJB6	0.102241	0.634512	0.380702	0.107832	0.241471	0.139231
CAH13_HUMAN	CA13	0.12965	0.545975	0.352632	0.138663	0.241141	0.111491
ATAD2_HUMAN	ATAD2	0.0574288	0.789821	0.424561	0.0700152	0.240995	0.183566
CSN4_HUMAN	COPS4	0.117033	0.58602	0.364912	0.124497	0.240973	0.12394
YTHD2_HUMAN	YTHDF2	0.125734	0.558267	0.35614	0.134506	0.240937	0.115203
DCTP1_HUMAN	DCTPP1	0.190559	0.372435	0.291228	0.226397	0.240894	0.0503345
UNG_HUMAN	UNG	0.143137	0.504619	0.338596	0.15619	0.240867	0.0977298
COFA1_HUMAN	COL15A1	0.174027	0.416061	0.307018	0.201054	0.240522	0.0664955
IMP4_HUMAN	IMP4	0.0704808	0.743472	0.410526	0.0808322	0.240504	0.170023
PDLI4_HUMAN	PDLIM4	0.150968	0.481334	0.329825	0.167887	0.240396	0.0894283
RASN_HUMAN	NRAS	-0.045682	0.83214	0.526316	0.55197	0.240317	0.285999
CCNT1_HUMAN	CCNT1	0.119208	0.579026	0.361404	0.128435	0.240306	0.121098
NELFD_HUMAN	NELFCD	0.119208	0.579026	0.361404	0.128435	0.240306	0.121098
HAP40_HUMAN	F8A1	0.0822276	0.70248	0.398246	0.0912666	0.240237	0.158009
CP4FN_HUMAN	CYP4F22	0.159234	0.457358	0.321053	0.180169	0.240143	0.0809092
TRADD_HUMAN	TRADD	0.132695	0.536502	0.347368	0.145066	0.240032	0.107337
SNX4_HUMAN	SNX4	0.16228	0.448686	0.317544	0.185247	0.239912	0.077632
UCHL5_HUMAN	UCHL5	0.167066	0.435234	0.312281	0.193042	0.239673	0.0726076
FABD_HUMAN	MCAT	0.0670002	0.755755	0.412281	0.0794167	0.23964	0.17264
RM18_HUMAN	MRPL18	0.0844029	0.694973	0.394737	0.0944205	0.23957	0.155167
DIDO1_HUMAN	DIDO1	0.149228	0.486461	0.329825	0.167887	0.239526	0.0902984
UN13B_HUMAN	UNC13B	0.107026	0.618651	0.37193	0.116879	0.239478	0.132452
GBRL2_HUMAN	GABARAPL2	0.0665652	0.757294	0.412281	0.0794167	0.239423	0.172858
TRRAP_HUMAN	TRRAP	0.0996302	0.643231	0.378947	0.1096	0.239289	0.139659
APOE_HUMAN	APOE	0.162715	0.447454	0.315789	0.187821	0.239252	0.0765373
NDUS2_HUMAN	NDUFS2	0.0574288	0.789821	0.421053	0.072612	0.239241	0.181812
MMSA_HUMAN	ALDH6A1	0.188819	0.376899	0.289474	0.229335	0.239146	0.0503274
ESF1_HUMAN	ESF1	0.0922341	0.66818	0.385965	0.102651	0.239099	0.146865
OSGEP_HUMAN	OSGEP	0.00609093	0.977466	0.47193	0.0413468	0.23901	0.232919
CALD1_HUMAN	CALD1	0.223624	0.293524	0.254386	0.293268	0.239005	0.0153809
NEK7_HUMAN	NEK7	0.0970198	0.651996	0.380702	0.107832	0.238861	0.141841
TYB4_HUMAN	TMSB4X	-0.0487274	0.82112	0.526316	0.616466	0.238794	0.287522
C170B_HUMAN	CEP170B	0.168806	0.430397	0.308772	0.198359	0.238789	0.0699831
QOR_HUMAN	CRYZ	-0.0295845	0.890852	0.507018	0.0267191	0.238717	0.268301
COMD7_HUMAN	COMMD7	0.0857081	0.690482	0.391228	0.0976531	0.238468	0.15276
ARI1B_HUMAN	ARID1B	0.152273	0.477506	0.324561	0.175186	0.238417	0.0861441
GALK2_HUMAN	GALK2	0.0765717	0.722125	0.4	0.0897187	0.238286	0.161714
HACL2_HUMAN	ILVBL	0.078312	0.716062	0.398246	0.0912666	0.238279	0.159967
CSDE1_HUMAN	CSDE1	0.0870133	0.686001	0.389474	0.0992991	0.238243	0.15123
PARVG_HUMAN	PARVG	0.0343702	0.873325	0.442105	0.0580568	0.238238	0.203868
VPS36_HUMAN	VPS36	0.204481	0.337835	0.27193	0.260067	0.238206	0.0337243
SCPDL_HUMAN	SCCPDH	0.16228	0.448686	0.314035	0.19042	0.238157	0.0758777
FAM3C_HUMAN	FAM3C	0.0622145	0.772737	0.414035	0.0780195	0.238125	0.17591
YTDC1_HUMAN	YTHDC1	0.0778769	0.717576	0.398246	0.0912666	0.238061	0.160184
RT35_HUMAN	MRPS35	0.084838	0.693475	0.391228	0.0976531	0.238033	0.153195
GPC1_HUMAN	GPC1	0.156624	0.464861	0.319298	0.182696	0.237961	0.0813372
FAK2_HUMAN	PTK2B	0.114422	0.594461	0.361404	0.128435	0.237913	0.123491
MCCA_HUMAN	MCCC1	0.0543833	0.800742	0.421053	0.072612	0.237718	0.183335
ZC21A_HUMAN	ZC2HC1A	0.0874484	0.684509	0.387719	0.100965	0.237584	0.150135
MET7A_HUMAN	METTL7A	0.0661301	0.758835	0.408772	0.0822663	0.237451	0.171321
NOMO2_HUMAN;NOMO3_HUMAN	NOMO2;NOMO3	0.176637	0.408993	0.298246	0.21489	0.237441	0.0608043
NDUA7_HUMAN	NDUFA7	0.0709158	0.741941	0.403509	0.0866808	0.237212	0.166296
UBP4_HUMAN	USP4	0.0217533	0.919637	0.452632	0.051663	0.237192	0.215439
GLYC_HUMAN	SHMT1	0.135306	0.528444	0.338596	0.15619	0.236951	0.101645
NDUB3_HUMAN	NDUFB3	0.0352404	0.870144	0.438596	0.0603153	0.236918	0.201678
INT11_HUMAN	INTS11	0.0926692	0.666703	0.380702	0.107832	0.236685	0.144016
PPM1B_HUMAN	PPM1B	0.110072	0.608642	0.363158	0.126455	0.236615	0.126543
ADH1B_HUMAN	ADH1B	0.441592	0.0307485	0.0315789	0.897883	0.236586	0.205007
KSR1_HUMAN	KSR1	0.100935	0.638866	0.37193	0.116879	0.236433	0.135497
RICTR_HUMAN	RICTOR	0.0482924	0.822692	0.424561	0.0700152	0.236427	0.188135
SRP19_HUMAN	SRP19	0.114858	0.593051	0.357895	0.13246	0.236376	0.121519
BASI_HUMAN	BSG	0.223624	0.293524	0.249123	0.303709	0.236373	0.0127493
SERC_HUMAN	PSAT1	0.202306	0.343111	0.270175	0.263276	0.236241	0.0339348
PTN23_HUMAN	PTPN23	0.103981	0.628726	0.368421	0.120645	0.236201	0.13222
SPG21_HUMAN	SPG21	0.160104	0.454872	0.312281	0.193042	0.236193	0.0760881
MFAP4_HUMAN	MFAP4	0.167066	0.435234	0.305263	0.203773	0.236164	0.0690988
IP3KB_HUMAN	ITPKB	0.0596041	0.782043	0.412281	0.0794167	0.235942	0.176338
RAB5B_HUMAN	RAB5B	0.190994	0.371324	0.280702	0.244393	0.235848	0.0448538
ACY2_HUMAN	ASPA	0.140091	0.513821	0.331579	0.165502	0.235835	0.0957438
RSU1_HUMAN	RSU1	0.215358	0.312191	0.25614	0.289837	0.235749	0.0203912
AGAL_HUMAN	GLA	0.111812	0.602953	0.359649	0.130437	0.235731	0.123919
A2AP_HUMAN	SERPINF2	0.225799	0.288729	0.245614	0.310793	0.235707	0.00990728
HIP1_HUMAN	HIP1	0.0835328	0.697973	0.387719	0.100965	0.235626	0.152093
WDHD1_HUMAN	WDHD1	0.0922341	0.66818	0.378947	0.1096	0.235591	0.143357
PIEZ1_HUMAN	PIEZO1	0.102676	0.633064	0.368421	0.120645	0.235548	0.132873
FKB14_HUMAN	FKBP14	0.0796172	0.711525	0.391228	0.0976531	0.235423	0.155805
S38A2_HUMAN	SLC38A2	0.110507	0.607217	0.359649	0.130437	0.235078	0.124571
MFF_HUMAN	MFF	0.0596041	0.782043	0.410526	0.0808322	0.235065	0.175461
OXA1L_HUMAN	OXA1L	0.168371	0.431604	0.301754	0.209283	0.235063	0.0666918
AL3A2_HUMAN	ALDH3A2	0.0469872	0.827413	0.422807	0.0713048	0.234897	0.18791
SFXN3_HUMAN	SFXN3	0.266261	0.208528	0.203509	0.403352	0.234885	0.0313759
CO8A_HUMAN	C8A	0.255384	0.228423	0.214035	0.378924	0.23471	0.0206745
MFAP1_HUMAN	MFAP1	0.0430716	0.84161	0.426316	0.068743	0.234694	0.191622
HEAT6_HUMAN	HEATR6	0.0691756	0.748071	0.4	0.0897187	0.234588	0.165412
CNN1_HUMAN	CNN1	0.134	0.532466	0.335088	0.160799	0.234544	0.100544
HGFL_HUMAN	MST1	0.100065	0.641775	0.368421	0.120645	0.234243	0.134178
PDPR_HUMAN	PDPR	0.0578638	0.788264	0.410526	0.0808322	0.234195	0.176331
KRI1_HUMAN	KRI1	0.119208	0.579026	0.349123	0.142909	0.234166	0.114957
VMA5A_HUMAN	VWA5A	0.180553	0.398516	0.287719	0.232298	0.234136	0.0535834
RBM7_HUMAN	RBM7	0.0887536	0.680042	0.378947	0.1096	0.23385	0.145097
SCFD1_HUMAN	SCFD1	0.0957146	0.656395	0.37193	0.116879	0.233822	0.138108
GLTP_HUMAN	GLTP	0.150098	0.483894	0.317544	0.185247	0.233821	0.083723
MYG1_HUMAN	MYG1	0.223624	0.293524	0.24386	0.314372	0.233742	0.0101178
TMTC3_HUMAN	TMTC3	0.172721	0.41962	0.294737	0.220595	0.233729	0.0610077
ALDH2_HUMAN	ALDH2	0.091799	0.669659	0.375439	0.113198	0.233619	0.14182
HPTR_HUMAN	HPR	0.123124	0.56653	0.34386	0.149447	0.233492	0.110368
ABCD3_HUMAN	ABCD3	0.0844029	0.694973	0.382456	0.106085	0.23343	0.149027
OSGP2_HUMAN	OSGEPL1	0.113987	0.595873	0.352632	0.138663	0.233309	0.119322
DNJB1_HUMAN	DNAJB1	0.204916	0.336786	0.261404	0.279691	0.23316	0.0282436
CRCM1_HUMAN	ORAI1	0.0996302	0.643231	0.366667	0.122561	0.233148	0.133518
MTCH1_HUMAN	MTCH1	0.211877	0.320264	0.254386	0.293268	0.233132	0.0212543
RBM25_HUMAN	RBM25	0.111812	0.602953	0.354386	0.136573	0.233099	0.121287
STA10_HUMAN	STARD10	0.169676	0.427989	0.296491	0.21773	0.233084	0.0634077
SCO2_HUMAN	SCO2	0.118338	0.58182	0.347368	0.145066	0.232853	0.114515
LY75_HUMAN	LY75	0.109202	0.611495	0.35614	0.134506	0.232671	0.123469
AF1L2_HUMAN	AFAP1L2	0.0844029	0.694973	0.380702	0.107832	0.232552	0.148149
LRCH3_HUMAN	LRCH3	0.110507	0.607217	0.354386	0.136573	0.232446	0.12194
NCBP1_HUMAN	NCBP1	0.185773	0.384783	0.278947	0.247479	0.23236	0.046587
GCDH_HUMAN	GCDH	0.203176	0.340995	0.261404	0.279691	0.23229	0.0291137
DVL3_HUMAN	DVL3	0.122254	0.569297	0.342105	0.151672	0.232179	0.109926
DPP4_HUMAN	DPP4	0.123994	0.56377	0.340351	0.153919	0.232172	0.108178
PDK3_HUMAN	PDK3	0.078312	0.716062	0.385965	0.102651	0.232138	0.153826
ARAP3_HUMAN	ARAP3	0.103981	0.628726	0.359649	0.130437	0.231815	0.127834
PECR_HUMAN	PECR	0.0530781	0.805434	0.410526	0.0808322	0.231802	0.178724
EXOC8_HUMAN	EXOC8	0.170546	0.425589	0.292982	0.223484	0.231764	0.0612182
LTN1_HUMAN	LTN1	0.117468	0.584619	0.345614	0.147245	0.231541	0.114073
TPRG1_HUMAN	TPRG1	0.071786	0.738882	0.391228	0.0976531	0.231507	0.159721
CC50A_HUMAN	TMEM30A	0.0752665	0.726683	0.387719	0.100965	0.231493	0.156226
AACS_HUMAN	AACS	-0.0213183	0.921239	0.484211	0.0356588	0.231446	0.252764
HLAF_HUMAN	HLA-F	0.0996302	0.643231	0.363158	0.126455	0.231394	0.131764
PACN3_HUMAN	PACSIN3	-0.0443768	0.836872	0.507018	0.0267191	0.23132	0.275697
KC1G2_HUMAN	CSNK1G2	-0.0639548	0.76655	0.526316	0.244393	0.231181	0.295135
KC1G2_HUMAN	CSNK1G2	-0.0639548	0.76655	0.526316	0.244393	0.231181	0.295135
PZP_HUMAN	PZP	0.0878834	0.683019	0.373684	0.115028	0.230784	0.1429
ACO11_HUMAN	ACOT11	0.0874484	0.684509	0.373684	0.115028	0.230566	0.143118
ACY1_HUMAN	ACY1	-0.0304547	0.887661	0.491228	0.0326923	0.230387	0.260841
AR6P4_HUMAN	ARL6IP4	0.0291495	0.892448	0.431579	0.0650299	0.230364	0.201215
MLF2_HUMAN	MLF2	0.03263	0.879692	0.42807	0.0674882	0.23035	0.19772
PAN2_HUMAN	PAN2	0.146617	0.494202	0.314035	0.19042	0.230326	0.0837088
ARHGC_HUMAN	ARHGEF12	0.0517729	0.810132	0.408772	0.0822663	0.230272	0.1785
ECI2_HUMAN	ECI2	0.16054	0.453631	0.3	0.212074	0.23027	0.0697302
PKCB1_HUMAN	ZMYND8	0.116598	0.587424	0.34386	0.149447	0.230229	0.113631
MYCB2_HUMAN	MYCBP2	0.118338	0.58182	0.342105	0.151672	0.230222	0.111884
AT5EL_HUMAN;ATP5E_HUMAN	ATP5F1E;ATP5F1EP2	0.0674353	0.754216	0.392982	0.0960269	0.230209	0.162774
PSB7_HUMAN	PSMB7	0.0900588	0.675585	0.370175	0.118752	0.230117	0.140058
IQGA3_HUMAN	IQGAP3	0.151403	0.480056	0.308772	0.198359	0.230088	0.0786844
MARH6_HUMAN	MARCHF6	0.0600392	0.78049	0.4	0.0897187	0.23002	0.16998
MK03_HUMAN	MAPK3	0.19491	0.36141	0.264912	0.273051	0.229911	0.0350013
INSR_HUMAN	INSR	0.098325	0.647608	0.361404	0.128435	0.229864	0.131539
LIPB1_HUMAN	PPFIBP1	0.377203	0.0692089	0.0824561	0.73718	0.229829	0.147373
CRP_HUMAN	CRP	0.277137	0.189835	0.182456	0.454686	0.229797	0.0473406
CCD25_HUMAN	CCDC25	0.0770068	0.720607	0.382456	0.106085	0.229731	0.152725
CEP97_HUMAN	CEP97	0.0909289	0.672619	0.368421	0.120645	0.229675	0.138746
CLYBL_HUMAN	CLYBL	0.104851	0.625841	0.354386	0.136573	0.229618	0.124767
OMD_HUMAN	OMD	0.115293	0.591642	0.34386	0.149447	0.229576	0.114284
PALM_HUMAN	PALM	0.085273	0.691978	0.373684	0.115028	0.229479	0.144206
MFR1L_HUMAN	MTFR1L	0.0957146	0.656395	0.363158	0.126455	0.229436	0.133722
WDR47_HUMAN	WDR47	0.104416	0.627283	0.354386	0.136573	0.229401	0.124985
ERD23_HUMAN	KDELR3	0.0622145	0.772737	0.396491	0.0928338	0.229353	0.167138
LMOD1_HUMAN	LMOD1	0.170981	0.424392	0.287719	0.232298	0.22935	0.0583691
DIP2A_HUMAN	DIP2A	0.0865782	0.687493	0.37193	0.116879	0.229254	0.142676
PTSS1_HUMAN	PTDSS1	0.207527	0.330531	0.250877	0.300204	0.229202	0.0216753
PLPP_HUMAN	PDXP	0.275832	0.192015	0.182456	0.454686	0.229144	0.046688
CDK16_HUMAN	CDK16	0.0791821	0.713036	0.378947	0.1096	0.229065	0.149883
STAR7_HUMAN	STARD7	0.147488	0.491615	0.310526	0.195689	0.229007	0.0815194
RAB30_HUMAN	RAB30	0.098325	0.647608	0.359649	0.130437	0.228987	0.130662
GCYA1_HUMAN	GUCY1A1	0.187514	0.380266	0.270175	0.263276	0.228845	0.0413309
MED4_HUMAN	MED4	0.0643898	0.765005	0.392982	0.0960269	0.228686	0.164296
RHG35_HUMAN	ARHGAP35	0.173156	0.418432	0.284211	0.238296	0.228683	0.055527
UBR2_HUMAN	UBR2	0.0713509	0.740411	0.385965	0.102651	0.228658	0.157307
HOIL1_HUMAN	RBCK1	0.107896	0.615784	0.349123	0.142909	0.22851	0.120613
B3GA3_HUMAN	B3GAT3	0.118338	0.58182	0.338596	0.15619	0.228467	0.110129
CR025_HUMAN	C18orf25	0.0830977	0.699474	0.373684	0.115028	0.228391	0.145293
YKT6_HUMAN	YKT6	0.307592	0.143696	0.149123	0.542322	0.228357	0.0792346
NDK8_HUMAN	NME2P1	0.19839	0.352729	0.257895	0.28643	0.228143	0.0297522
SDS3_HUMAN	SUDS3	0.045682	0.83214	0.410526	0.0808322	0.228104	0.182422
PDLI1_HUMAN	PDLIM1	0.115728	0.590234	0.340351	0.153919	0.228039	0.112312
DRS7B_HUMAN	DHRS7B	0.0121819	0.954948	0.44386	0.0569517	0.228021	0.215839
TAB1_HUMAN	TAB1	0.0278443	0.897238	0.42807	0.0674882	0.227957	0.200113
TMED2_HUMAN	TMED2	0.0944094	0.660805	0.361404	0.128435	0.227906	0.133497
CBPM_HUMAN	CPM	0.0978899	0.649069	0.357895	0.13246	0.227892	0.130002
DHC24_HUMAN	DHCR24	0.104851	0.625841	0.350877	0.140775	0.227864	0.123013
FOCAD_HUMAN	FOCAD	0.059169	0.783597	0.396491	0.0928338	0.22783	0.168661
RET1_HUMAN	RBP1	0.132695	0.536502	0.322807	0.177665	0.227751	0.0950559
EGLN1_HUMAN	EGLN1	-0.00957146	0.964595	0.464912	0.0448961	0.22767	0.237242
CCD80_HUMAN	CCDC80	0.0535132	0.803869	0.401754	0.0881902	0.227634	0.174121
CF132_HUMAN	C6orf132	0.013052	0.951733	0.442105	0.0580568	0.227579	0.214527
SPA5L_HUMAN	SPATA5L1	0.0778769	0.717576	0.377193	0.111388	0.227535	0.149658
LPPRC_HUMAN	LRPPRC	0.137481	0.521773	0.317544	0.185247	0.227512	0.0900314
ATLA3_HUMAN	ATL3	0.217968	0.306219	0.236842	0.328931	0.227405	0.00943691
CATL1_HUMAN	CTSL	0.131825	0.539201	0.322807	0.177665	0.227316	0.0954909
FHR1_HUMAN	CFHR1	0.0578638	0.788264	0.396491	0.0928338	0.227178	0.169314
SPHM_HUMAN	SGSH	0.0874484	0.684509	0.366667	0.122561	0.227058	0.139609
GRN_HUMAN	GRN	0.150533	0.482613	0.303509	0.206516	0.227021	0.0764879
SPTC2_HUMAN	SPTLC2	0.0800522	0.710015	0.373684	0.115028	0.226868	0.146816
S41A3_HUMAN	SLC41A3	0.0800522	0.710015	0.373684	0.115028	0.226868	0.146816
CAR18_HUMAN	CARD18	0.0835328	0.697973	0.370175	0.118752	0.226854	0.143321
NSE4A_HUMAN	NSMCE4A	0.0991951	0.644689	0.354386	0.136573	0.226791	0.127595
PPT2_HUMAN	PPT2	0.0465521	0.828988	0.407018	0.083719	0.226785	0.180233
FERM1_HUMAN	FERMT1	0.0500326	0.816407	0.403509	0.0866808	0.226771	0.176738
HDC_HUMAN	HECA	0.0604742	0.778938	0.392982	0.0960269	0.226728	0.166254
DPYL3_HUMAN	DPYSL3	0.274092	0.194949	0.178947	0.463554	0.22652	0.0475722
PALMD_HUMAN	PALMD	0.0582989	0.786708	0.394737	0.0944205	0.226518	0.168219
GRPE1_HUMAN	GRPEL1	0.291495	0.166965	0.161404	0.509171	0.226449	0.0650455
BRD4_HUMAN	BRD4	0.0791821	0.713036	0.373684	0.115028	0.226433	0.147251
AL1A1_HUMAN	ALDH1A1	0.16315	0.446224	0.289474	0.229335	0.226312	0.0631619
FKBP5_HUMAN	FKBP5	0.0596041	0.782043	0.392982	0.0960269	0.226293	0.166689
WDR55_HUMAN	WDR55	0.0961497	0.654927	0.35614	0.134506	0.226145	0.129995
SETB1_HUMAN	SETDB1	0.0978899	0.649069	0.354386	0.136573	0.226138	0.128248
ACOX3_HUMAN	ACOX3	0.0187079	0.930859	0.433333	0.0638262	0.226021	0.207313
ATPO_HUMAN	ATP5PO	0.187079	0.381393	0.264912	0.273051	0.225995	0.0389169
TMED1_HUMAN	TMED1	0.241027	0.256553	0.210526	0.386973	0.225777	0.0152502
PP4R2_HUMAN	PPP4R2	0.0952796	0.657864	0.35614	0.134506	0.22571	0.13043
DUS14_HUMAN	DUSP14	0.161845	0.449919	0.289474	0.229335	0.225659	0.0638145
CAH3_HUMAN	CA3	0.0948445	0.659334	0.35614	0.134506	0.225492	0.130648
CASP6_HUMAN	CASP6	0.045682	0.83214	0.405263	0.0851904	0.225473	0.179791
TNS2_HUMAN	TNS2	0.0770068	0.720607	0.373684	0.115028	0.225345	0.148339
MTMR6_HUMAN	MTMR6	0.0804873	0.708506	0.370175	0.118752	0.225331	0.144844
PTCD3_HUMAN	PTCD3	-0.0247988	0.908429	0.475439	0.039655	0.22532	0.250119
RIPL1_HUMAN	RILPL1	0.0839678	0.696472	0.366667	0.122561	0.225317	0.141349
NCLN_HUMAN	NCLN	0.0417664	0.846353	0.408772	0.0822663	0.225269	0.183503
BGAL_HUMAN	GLB1	0.103111	0.631617	0.347368	0.145066	0.22524	0.122129
XYLK_HUMAN	FAM20B	0.059169	0.783597	0.391228	0.0976531	0.225199	0.16603
TRABD_HUMAN	TRABD	0.0730912	0.7343	0.377193	0.111388	0.225142	0.152051
PYRG1_HUMAN	CTPS1	0.192299	0.368002	0.257895	0.28643	0.225097	0.0327977
CDC16_HUMAN	CDC16	0.141397	0.509868	0.308772	0.198359	0.225084	0.0836877
UBL4A_HUMAN	UBL4A	0.0252339	0.906829	0.424561	0.0700152	0.224898	0.199664
RASF5_HUMAN	RASSF5	0.0530781	0.805434	0.396491	0.0928338	0.224785	0.171707
OXSM_HUMAN	OXSM	0.00739613	0.972638	0.442105	0.0580568	0.224751	0.217355
SGMR2_HUMAN	TMEM97	0.124429	0.562392	0.324561	0.175186	0.224495	0.100066
RETST_HUMAN	RETSAT	0.0313248	0.884472	0.417544	0.0752798	0.224434	0.19311
DAG1_HUMAN	DAG1	-0.0234936	0.91323	0.47193	0.0413468	0.224218	0.247712
CO6A3_HUMAN	COL6A3	0.150098	0.483894	0.298246	0.21489	0.224172	0.0740738
FBLI1_HUMAN	FBLIM1	0.16228	0.448686	0.285965	0.235285	0.224122	0.0618426
GNAO_HUMAN	GNAO1	0.0604742	0.778938	0.387719	0.100965	0.224097	0.163623
TIGAR_HUMAN	TIGAR	0.091799	0.669659	0.35614	0.134506	0.22397	0.132171
CYH4_HUMAN	CYTH4	0.0987601	0.646148	0.349123	0.142909	0.223941	0.125181
GOSR1_HUMAN	GOSR1	0.0495976	0.817977	0.398246	0.0912666	0.223922	0.174324
RMD5A_HUMAN	RMND5A	0.0565586	0.792938	0.391228	0.0976531	0.223893	0.167335
CASQ1_HUMAN	CASQ1	0.0091364	0.966203	0.438596	0.0603153	0.223866	0.21473
DCAF1_HUMAN	DCAF1	0.0635197	0.768095	0.384211	0.104358	0.223865	0.160345
SEPT1_HUMAN	SEPTIN1	0.137046	0.523104	0.310526	0.195689	0.223786	0.0867402
ARSL_HUMAN	ARSL	0.0474222	0.825839	0.4	0.0897187	0.223711	0.176289
MED6_HUMAN	MED6	0.0648249	0.763461	0.382456	0.106085	0.223641	0.158816
GGACT_HUMAN	GGACT	0.0665652	0.757294	0.380702	0.107832	0.223633	0.157068
NFAC4_HUMAN	NFATC4	0.071786	0.738882	0.375439	0.113198	0.223612	0.151826
EMIL2_HUMAN	EMILIN2	0.0891886	0.678555	0.357895	0.13246	0.223542	0.134353
LCAP_HUMAN	LNPEP	0.00826626	0.969421	0.438596	0.0603153	0.223431	0.215165
CCD50_HUMAN	CCDC50	0.0204481	0.924444	0.426316	0.068743	0.223382	0.202934
AIG1_HUMAN	AIG1	0.0748314	0.728204	0.37193	0.116879	0.223381	0.148549
SMC5_HUMAN	SMC5	0.130955	0.541906	0.315789	0.187821	0.223372	0.0924172
RHG18_HUMAN	ARHGAP18	0.262345	0.215551	0.184211	0.450285	0.223278	0.0390673
ESRP1_HUMAN	ESRP1	0.174462	0.414878	0.27193	0.260067	0.223196	0.0487341
CKLF3_HUMAN	CMTM3	0.0147923	0.945306	0.431579	0.0650299	0.223186	0.208393
LRRC1_HUMAN	LRRC1	0.102241	0.634512	0.34386	0.149447	0.22305	0.12081
ZN346_HUMAN	ZNF346	0.128345	0.550058	0.317544	0.185247	0.222944	0.0945996
CHD7_HUMAN	CHD7	0.0774418	0.719091	0.368421	0.120645	0.222931	0.14549
LETM1_HUMAN	LETM1	0.0922341	0.66818	0.352632	0.138663	0.222433	0.130199
LIPS_HUMAN	LIPE	0.125299	0.55964	0.319298	0.182696	0.222299	0.0969996
CD48_HUMAN	CD48	0.091799	0.669659	0.352632	0.138663	0.222215	0.130416
ELYS_HUMAN	AHCTF1	0.0935393	0.663752	0.350877	0.140775	0.222208	0.128669
P3H3_HUMAN	P3H3	0.0565586	0.792938	0.387719	0.100965	0.222139	0.16558
STX11_HUMAN	STX11	0.117903	0.583218	0.326316	0.172729	0.222109	0.104206
ZFX_HUMAN;ZFY_HUMAN	ZFX;ZFY	0.124864	0.561015	0.319298	0.182696	0.222081	0.0972171
FMOD_HUMAN	FMOD	0.0861432	0.688987	0.357895	0.13246	0.222019	0.135876
ACBG1_HUMAN	ACSBG1	-0.0317598	0.882878	0.475439	0.039655	0.221839	0.253599
ALG9_HUMAN	ALG9	0.13313	0.535155	0.310526	0.195689	0.221828	0.088698
NFH_HUMAN	NEFH	0.0909289	0.672619	0.352632	0.138663	0.22178	0.130851
RM54_HUMAN	MRPL54	0.0504677	0.814837	0.392982	0.0960269	0.221725	0.171257
RALA_HUMAN	RALA	0.110072	0.608642	0.333333	0.163139	0.221703	0.111631
ATP9A_HUMAN	ATP9A	0.0778769	0.717576	0.364912	0.124497	0.221395	0.143518
ANK3_HUMAN	ANK3	0.0339352	0.874916	0.408772	0.0822663	0.221354	0.187418
OTU7B_HUMAN	OTUD7B	0.0530781	0.805434	0.389474	0.0992991	0.221276	0.168198
SYTM_HUMAN	TARS2	0.144007	0.502005	0.298246	0.21489	0.221126	0.0771193
UROK_HUMAN	PLAU	0.16489	0.441321	0.277193	0.250589	0.221042	0.0561514
VATC2_HUMAN	ATP6V1C2	0.0700457	0.745004	0.37193	0.116879	0.220988	0.150942
MICA3_HUMAN	MICAL3	0.155754	0.467376	0.285965	0.235285	0.220859	0.0651056
BRAT1_HUMAN	BRAT1	0.160975	0.452392	0.280702	0.244393	0.220838	0.0598636
COG3_HUMAN	COG3	0.166195	0.437664	0.275439	0.253724	0.220817	0.0546216
SH2B1_HUMAN	SH2B1	0.0713509	0.740411	0.370175	0.118752	0.220763	0.149412
AMBP_HUMAN	AMBP	0.192299	0.368002	0.249123	0.303709	0.220711	0.0284117
CAMP2_HUMAN	CAMSAP2	0.0535132	0.803869	0.387719	0.100965	0.220616	0.167103
UBE3C_HUMAN	UBE3C	0.16228	0.448686	0.278947	0.247479	0.220614	0.0583338
A4_HUMAN	APP	0.209267	0.326401	0.231579	0.340107	0.220423	0.011156
GLPK_HUMAN	GK	0.124864	0.561015	0.315789	0.187821	0.220327	0.0954627
ARP8_HUMAN	ACTR8	0.0439417	0.838451	0.396491	0.0928338	0.220216	0.176275
BORG4_HUMAN	CDC42EP4	0.110507	0.607217	0.329825	0.167887	0.220166	0.109659
NT5D2_HUMAN	NT5DC2	0.175332	0.412519	0.264912	0.273051	0.220122	0.0447903
PLOD1_HUMAN	PLOD1	0.184033	0.389331	0.25614	0.289837	0.220087	0.0360536
UBAP2_HUMAN	UBAP2	0.0904938	0.674102	0.349123	0.142909	0.219808	0.129314
AP4M1_HUMAN	AP4M1	0.157059	0.463606	0.282456	0.241332	0.219758	0.0626986
RASA3_HUMAN	RASA3	0.0517729	0.810132	0.387719	0.100965	0.219746	0.167973
CO6A1_HUMAN	COL6A1	0.181423	0.396208	0.257895	0.28643	0.219659	0.038236
LYST_HUMAN	LYST	0.0796172	0.711525	0.359649	0.130437	0.219633	0.140016
SRPX2_HUMAN	SRPX2	0.084838	0.693475	0.354386	0.136573	0.219612	0.134774
RPP25_HUMAN	RPP25	0.1005	0.64032	0.338596	0.15619	0.219548	0.119048
MPP6_HUMAN	MPP6	0.103981	0.628726	0.335088	0.160799	0.219534	0.115553
RFC1_HUMAN	RFC1	0.110942	0.605794	0.32807	0.170297	0.219506	0.108564
ISK5_HUMAN	SPINK5	0.0582989	0.786708	0.380702	0.107832	0.2195	0.161201
EPMIP_HUMAN	EPM2AIP1	0.0600392	0.78049	0.378947	0.1096	0.219493	0.159454
PANX1_HUMAN	PANX1	0.06526	0.761918	0.373684	0.115028	0.219472	0.154212
AP5Z1_HUMAN	AP5Z1	0.0670002	0.755755	0.37193	0.116879	0.219465	0.152465
KS6B2_HUMAN	RPS6KB2	0.0809224	0.706998	0.357895	0.13246	0.219409	0.138486
DPM3_HUMAN	DPM3	0.0948445	0.659334	0.34386	0.149447	0.219352	0.124508
TPSNR_HUMAN	TAPBPL	0.101806	0.635962	0.336842	0.158483	0.219324	0.117518
PGTB2_HUMAN	RABGGTB	-0.00174027	0.993561	0.440351	0.0591779	0.219305	0.221046
SIR5_HUMAN	SIRT5	0.0578638	0.788264	0.380702	0.107832	0.219283	0.161419
ALG1_HUMAN	ALG1	0.112247	0.601534	0.326316	0.172729	0.219281	0.107034
FAKD4_HUMAN	TBRG4	0.136611	0.524436	0.301754	0.209283	0.219183	0.0825718
CKS1_HUMAN	CKS1B	0.0874484	0.684509	0.350877	0.140775	0.219163	0.131714
DBLOH_HUMAN	DIABLO	0.0187079	0.930859	0.419298	0.073937	0.219003	0.200295
STK39_HUMAN	STK39	-0.00435066	0.983903	0.442105	0.0580568	0.218877	0.223228
LTBP4_HUMAN	LTBP4	0.00957146	0.964595	0.42807	0.0674882	0.218821	0.209249
MAL2_HUMAN	MAL2	0.0639548	0.76655	0.373684	0.115028	0.218819	0.154865
RFA3_HUMAN	RPA3	0.118338	0.58182	0.319298	0.182696	0.218818	0.10048
GOGA7_HUMAN	GOLGA7	0.12878	0.548696	0.308772	0.198359	0.218776	0.0899961
ITA1_HUMAN	ITGA1	0.167066	0.435234	0.270175	0.263276	0.21862	0.051555
GXLT1_HUMAN	GXYLT1	0.0491625	0.819548	0.387719	0.100965	0.218441	0.169278
ZN148_HUMAN	ZNF148	0.112247	0.601534	0.324561	0.175186	0.218404	0.106157
S35B1_HUMAN	SLC35B1	0.0613444	0.775836	0.375439	0.113198	0.218391	0.157047
PTPM1_HUMAN	PTPMT1	0.0839678	0.696472	0.352632	0.138663	0.2183	0.134332
SIM12_HUMAN	SMIM12	0.0435066	0.84003	0.392982	0.0960269	0.218245	0.174738
GNPAT_HUMAN	GNPAT	0.117033	0.58602	0.319298	0.182696	0.218166	0.101133
TSC2_HUMAN	TSC2	0.0730912	0.7343	0.363158	0.126455	0.218125	0.145033
SAHH3_HUMAN	AHCYL2	0.192299	0.368002	0.24386	0.314372	0.21808	0.0257801
FLNA_HUMAN	FLNA	0.35893	0.0849873	0.077193	0.753443	0.218061	0.140868
ISG20_HUMAN	ISG20	0.0165325	0.938883	0.419298	0.073937	0.217915	0.201383
CHRD1_HUMAN	CHORDC1	0.0304547	0.887661	0.405263	0.0851904	0.217859	0.187404
LNP_HUMAN	LNPK	0.254949	0.229245	0.180702	0.459109	0.217825	0.0371236
DDRGK_HUMAN	DDRGK1	0.102241	0.634512	0.333333	0.163139	0.217787	0.115546
PRC2A_HUMAN	PRRC2A	0.103981	0.628726	0.331579	0.165502	0.21778	0.113799
REL_HUMAN	REL	0.103981	0.628726	0.331579	0.165502	0.21778	0.113799
PCM1_HUMAN	PCM1	-0.0013052	0.995171	0.436842	0.061469	0.217768	0.219074
PMGT2_HUMAN	POMGNT2	0.0530781	0.805434	0.382456	0.106085	0.217767	0.164689
RM27_HUMAN	MRPL27	0.072221	0.737354	0.363158	0.126455	0.217689	0.145468
MOT2_HUMAN	SLC16A7	0.0247988	0.908429	0.410526	0.0808322	0.217663	0.192864
IF4A2_HUMAN	EIF4A2	0.0247988	0.908429	0.410526	0.0808322	0.217663	0.192864
ERLEC_HUMAN	ERLEC1	0.0422014	0.844771	0.392982	0.0960269	0.217592	0.175391
DHSO_HUMAN	SORD	0.0965847	0.653461	0.338596	0.15619	0.217591	0.121006
LSR_HUMAN	LSR	0.098325	0.647608	0.336842	0.158483	0.217584	0.119259
LRWD1_HUMAN	LRWD1	0.0561236	0.794497	0.378947	0.1096	0.217535	0.161412
NUDT4_HUMAN	NUDT4	-0.091364	0.671138	0.526316	0.241332	0.217476	0.30884
FPGT_HUMAN	FPGT	0.0400261	0.852685	0.394737	0.0944205	0.217381	0.177355
APOC3_HUMAN	APOC3	0.0400261	0.852685	0.394737	0.0944205	0.217381	0.177355
CT027_HUMAN	C20orf27	0.118773	0.580422	0.315789	0.187821	0.217281	0.0985082
FGD4_HUMAN	FGD4	0.0800522	0.710015	0.354386	0.136573	0.217219	0.137167
CGRE1_HUMAN	CGREF1	0.0817925	0.703985	0.352632	0.138663	0.217212	0.13542
ALG8_HUMAN	ALG8	0.0887536	0.680042	0.345614	0.147245	0.217184	0.12843
SPB7_HUMAN	SERPINB7	0.0378508	0.860613	0.396491	0.0928338	0.217171	0.17932
MPP10_HUMAN	MPHOSPH10	0.0430716	0.84161	0.391228	0.0976531	0.21715	0.174078
DNPH1_HUMAN	DNPH1	0.114858	0.593051	0.319298	0.182696	0.217078	0.10222
E41L2_HUMAN	EPB41L2	0.239287	0.260108	0.194737	0.424346	0.217012	0.0222748
INF2_HUMAN	INF2	0.0495976	0.817977	0.384211	0.104358	0.216904	0.167306
NOSIP_HUMAN	NOSIP	0.0600392	0.78049	0.373684	0.115028	0.216862	0.156823
SNAPN_HUMAN	SNAPIN	0.0861432	0.688987	0.347368	0.145066	0.216756	0.130613
APC5_HUMAN	ANAPC5	0.12791	0.551423	0.305263	0.203773	0.216586	0.0886768
PMVK_HUMAN	PMVK	0.0365456	0.865376	0.396491	0.0928338	0.216518	0.179973
K1C18_HUMAN	KRT18	0.145312	0.498096	0.287719	0.232298	0.216516	0.0712036
CRYAB_HUMAN	CRYAB	0.106591	0.620086	0.326316	0.172729	0.216454	0.109862
SRRM1_HUMAN	SRRM1	0.0169676	0.937278	0.415789	0.0766406	0.216379	0.199411
RL35_HUMAN	RPL35	0.185338	0.385917	0.247368	0.307239	0.216353	0.0310151
USE1_HUMAN	USE1	0.0952796	0.657864	0.336842	0.158483	0.216061	0.120781
PMGE_HUMAN	BPGM	0.270611	0.200907	0.161404	0.509171	0.216007	0.0546039
PHLP_HUMAN	PDCL	0.0617794	0.774286	0.370175	0.118752	0.215977	0.154198
TB22A_HUMAN	TBC1D22A	0.0739613	0.73125	0.357895	0.13246	0.215928	0.141967
LATS1_HUMAN	LATS1	0.0844029	0.694973	0.347368	0.145066	0.215886	0.131483
SFXN1_HUMAN	SFXN1	0.112247	0.601534	0.319298	0.182696	0.215773	0.103526
TM115_HUMAN	TMEM115	0.0191429	0.929255	0.412281	0.0794167	0.215712	0.196569
CO8G_HUMAN	C8G	0.221884	0.297394	0.208772	0.391033	0.215328	0.00655598
ACTN2_HUMAN	ACTN2	0.0582989	0.786708	0.37193	0.116879	0.215114	0.156815
TAOK1_HUMAN	TAOK1	0.119643	0.577632	0.310526	0.195689	0.215085	0.0954415
CO4A1_HUMAN	COL4A1	0.0757016	0.725163	0.354386	0.136573	0.215044	0.139342
CERT_HUMAN	CERT1	0.0439417	0.838451	0.385965	0.102651	0.214953	0.171012
PCYOX_HUMAN	PCYOX1	0.045682	0.83214	0.384211	0.104358	0.214946	0.169264
VP13A_HUMAN	VPS13A	0.078747	0.714548	0.350877	0.140775	0.214812	0.136065
MTHFS_HUMAN	MTHFS	0.026104	0.903631	0.403509	0.0866808	0.214806	0.188702
ECHD1_HUMAN	ECHDC1	0.134871	0.529783	0.294737	0.220595	0.214804	0.0799331
RSBN1_HUMAN	RSBN1	0.0839678	0.696472	0.345614	0.147245	0.214791	0.130823
VPS50_HUMAN	VPS50	-0.0230585	0.914831	0.452632	0.051663	0.214787	0.237845
TEX10_HUMAN	TEX10	0.0504677	0.814837	0.378947	0.1096	0.214708	0.16424
CLP1L_HUMAN	CLPTM1L	-0.000435066	0.99839	0.429825	0.0662505	0.214695	0.21513
CAB45_HUMAN	SDF4	0.0609093	0.777387	0.368421	0.120645	0.214665	0.153756
AP2C_HUMAN	TFAP2C	0.0800522	0.710015	0.349123	0.142909	0.214588	0.134535
HS71L_HUMAN	HSPA1L	0.0343702	0.873325	0.394737	0.0944205	0.214554	0.180183
FBW1B_HUMAN	FBXW11	0.0552534	0.797618	0.373684	0.115028	0.214469	0.159215
OPA3_HUMAN	OPA3	0.0726561	0.735826	0.35614	0.134506	0.214398	0.141742
MITOS_HUMAN	ABCB8	0.13226	0.537851	0.296491	0.21773	0.214376	0.0821155
WDR83_HUMAN	WDR83	0.0613444	0.775836	0.366667	0.122561	0.214006	0.152661
SYUG_HUMAN	SNCG	0.117468	0.584619	0.310526	0.195689	0.213997	0.0965292
NUCG_HUMAN	ENDOG	0.078312	0.716062	0.349123	0.142909	0.213717	0.135405
AKAP8_HUMAN	AKAP8	0.0291495	0.892448	0.398246	0.0912666	0.213698	0.184548
AGAP3_HUMAN	AGAP3	0.0308897	0.886066	0.396491	0.0928338	0.21369	0.182801
CHM4A_HUMAN	CHMP4A	0.114858	0.593051	0.312281	0.193042	0.213569	0.0987116
KCC2D_HUMAN	CAMK2D	0.169241	0.429192	0.257895	0.28643	0.213568	0.0443269
1433Z_HUMAN	YWHAZ	-0.0991951	0.644689	0.526316	0.644689	0.21356	0.312755
RT11_HUMAN	MRPS11	0.0443768	0.836872	0.382456	0.106085	0.213416	0.16904
ARH_HUMAN	LDLRAP1	0.0774418	0.719091	0.349123	0.142909	0.213282	0.13584
PHLB2_HUMAN	PHLDB2	0.135306	0.528444	0.291228	0.226397	0.213267	0.0779612
M21D2_HUMAN	MB21D2	0.091364	0.671138	0.335088	0.160799	0.213226	0.121862
NCOR2_HUMAN	NCOR2	0.0948445	0.659334	0.331579	0.165502	0.213212	0.118367
ZNT7_HUMAN	SLC30A7	0.0700457	0.745004	0.35614	0.134506	0.213093	0.143047
SRC8_HUMAN	CTTN	0.255819	0.227604	0.170175	0.4861	0.212997	0.0428218
RPKL1_HUMAN	RPS6KL1	0.111812	0.602953	0.314035	0.19042	0.212924	0.101112
LAMA2_HUMAN	LAMA2	0.113552	0.597286	0.312281	0.193042	0.212917	0.0993642
RM39_HUMAN	MRPL39	0.0713509	0.740411	0.354386	0.136573	0.212868	0.141518
LEO1_HUMAN	LEO1	0.0291495	0.892448	0.396491	0.0928338	0.21282	0.183671
ARP19_HUMAN	ARPP19	0.085273	0.691978	0.340351	0.153919	0.212812	0.127539
PARD3_HUMAN	PARD3	0.0569937	0.791379	0.368421	0.120645	0.212707	0.155714
DHI1_HUMAN	HSD11B1	0.167066	0.435234	0.257895	0.28643	0.21248	0.0454146
ANKH1_HUMAN	ANKHD1	0.0213183	0.921239	0.403509	0.0866808	0.212414	0.191095
TPPC9_HUMAN	TRAPPC9	0.130085	0.544617	0.294737	0.220595	0.212411	0.082326
RM28_HUMAN	MRPL28	0.0578638	0.788264	0.366667	0.122561	0.212265	0.154401
CFDP1_HUMAN	CFDP1	0.0191429	0.929255	0.405263	0.0851904	0.212203	0.19306
KCMF1_HUMAN	KCMF1	0.0417664	0.846353	0.382456	0.106085	0.212111	0.170345
MLH1_HUMAN	MLH1	0.0487274	0.82112	0.375439	0.113198	0.212083	0.163356
SETX_HUMAN	SETX	0.0487274	0.82112	0.375439	0.113198	0.212083	0.163356
ALAT1_HUMAN	GPT	0.171416	0.423196	0.252632	0.296724	0.212024	0.0406077
PXDC1_HUMAN	PXDC1	0.0765717	0.722125	0.347368	0.145066	0.21197	0.135398
SAMD9_HUMAN	SAMD9	0.0817925	0.703985	0.342105	0.151672	0.211949	0.130156
DOCK5_HUMAN	DOCK5	0.085273	0.691978	0.338596	0.15619	0.211935	0.126662
FCGBP_HUMAN	FCGBP	0.0939744	0.662278	0.329825	0.167887	0.211899	0.117925
MICA2_HUMAN	MICAL2	0.0430716	0.84161	0.380702	0.107832	0.211887	0.168815
KLK7_HUMAN	KLK7	0.125299	0.55964	0.298246	0.21489	0.211772	0.0864732
ETV6_HUMAN	ETV6	0.0478573	0.824265	0.375439	0.113198	0.211648	0.163791
VKGC_HUMAN	GGCX	0.119643	0.577632	0.303509	0.206516	0.211576	0.0919328
VATE1_HUMAN	ATP6V1E1	0.175767	0.411341	0.247368	0.307239	0.211568	0.0358008
OPTN_HUMAN	OPTN	0.101806	0.635962	0.321053	0.180169	0.211429	0.109624
SP110_HUMAN	SP110	0.0561236	0.794497	0.366667	0.122561	0.211395	0.155272
NOP53_HUMAN	NOP53	0.110507	0.607217	0.312281	0.193042	0.211394	0.100887
CRBG1_HUMAN	CRYBG1	0.115728	0.590234	0.307018	0.201054	0.211373	0.0956449
KNOP1_HUMAN	KNOP1	0.0191429	0.929255	0.403509	0.0866808	0.211326	0.192183
CPSF6_HUMAN	CPSF6	-0.072221	0.737354	0.494737	0.0312829	0.211258	0.283479
RPR1A_HUMAN	RPRD1A	0.0504677	0.814837	0.37193	0.116879	0.211199	0.160731
CEP41_HUMAN	CEP41	0.113552	0.597286	0.308772	0.198359	0.211162	0.0976098
MTA1_HUMAN	MTA1	0.0308897	0.886066	0.391228	0.0976531	0.211059	0.180169
NOP56_HUMAN	NOP56	0.0726561	0.735826	0.349123	0.142909	0.210889	0.138233
KV133_HUMAN;KVD33_HUMAN	IGKV1-33;IGKV1D-33	0.144442	0.5007	0.277193	0.250589	0.210818	0.0663755
ABHDA_HUMAN	ABHD10	-0.0169676	0.937278	0.438596	0.0603153	0.210814	0.227782
DPP9_HUMAN	DPP9	0.0844029	0.694973	0.336842	0.158483	0.210622	0.12622
CAVN2_HUMAN	CAVIN2	0.0948445	0.659334	0.326316	0.172729	0.21058	0.115736
ULA1_HUMAN	NAE1	0.0948445	0.659334	0.326316	0.172729	0.21058	0.115736
MTA70_HUMAN	METTL3	0.120948	0.573458	0.3	0.212074	0.210474	0.0895258
F180B_HUMAN	FAM180B	0.0752665	0.726683	0.345614	0.147245	0.21044	0.135174
RMC1_HUMAN	RMC1	0.0926692	0.666703	0.32807	0.170297	0.21037	0.117701
GSDMC_HUMAN	GSDMC	0.0944094	0.660805	0.326316	0.172729	0.210363	0.115953
BCAT2_HUMAN	BCAT2	0.0239287	0.911629	0.396491	0.0928338	0.21021	0.186281
CARL1_HUMAN	CARMIL1	0.136176	0.525771	0.284211	0.238296	0.210193	0.0740174
ADPPT_HUMAN	AASDHPPT	-0.0113117	0.958163	0.431579	0.0650299	0.210134	0.221445
CD37_HUMAN	CD37	0.0974549	0.650532	0.322807	0.177665	0.210131	0.112676
FARP1_HUMAN	FARP1	0.0448118	0.835294	0.375439	0.113198	0.210125	0.165313
PODN_HUMAN	PODN	0.133565	0.53381	0.285965	0.235285	0.209765	0.0761998
ARAP2_HUMAN	ARAP2	0.0335001	0.876507	0.385965	0.102651	0.209733	0.176232
ZC12D_HUMAN	ZC3H12D	0.0474222	0.825839	0.37193	0.116879	0.209676	0.162254
BD1L1_HUMAN	BOD1L1	0.0491625	0.819548	0.370175	0.118752	0.209669	0.160506
P4HA2_HUMAN	P4HA2	0.227975	0.283985	0.191228	0.432903	0.209601	0.0183734
EP400_HUMAN	EP400	0.0665652	0.757294	0.352632	0.138663	0.209598	0.143033
ATP68_HUMAN	ATP5MPL	-0.0387209	0.85744	0.457895	0.0486741	0.209587	0.248308
UT1_HUMAN	SLC14A1	0.150533	0.482613	0.268421	0.26651	0.209477	0.058944
GOSR2_HUMAN	GOSR2	0.103111	0.631617	0.315789	0.187821	0.20945	0.106339
AL1B1_HUMAN	ALDH1B1	0.167936	0.432812	0.250877	0.300204	0.209406	0.0414708
MB214_HUMAN	MAB21L4	0.0609093	0.777387	0.357895	0.13246	0.209402	0.148493
DBR1_HUMAN	DBR1	0.0413313	0.847935	0.377193	0.111388	0.209262	0.167931
BORC6_HUMAN	BORCS6	0.0478573	0.824265	0.370175	0.118752	0.209016	0.161159
ACSL5_HUMAN	ACSL5	0.0809224	0.706998	0.336842	0.158483	0.208882	0.12796
SEPT6_HUMAN	SEPTIN6	0.101806	0.635962	0.315789	0.187821	0.208798	0.106992
PSMG3_HUMAN	PSMG3	0.00174027	0.993561	0.415789	0.0766406	0.208765	0.207025
MRE11_HUMAN	MRE11	-0.0300196	0.889256	0.447368	0.0547893	0.208674	0.238694
ACACB_HUMAN	ACACB	0.026104	0.903631	0.391228	0.0976531	0.208666	0.182562
UBQL2_HUMAN	UBQLN2	0.0400261	0.852685	0.377193	0.111388	0.20861	0.168583
ADRM1_HUMAN	ADRM1	0.0274092	0.898836	0.389474	0.0992991	0.208441	0.181032
MAMC2_HUMAN	MAMDC2	0.0887536	0.680042	0.32807	0.170297	0.208412	0.119658
SGCD_HUMAN	SGCD	-0.0691756	0.748071	0.485965	0.0348984	0.208395	0.27757
SUCB2_HUMAN	SUCLG2	0.114858	0.593051	0.301754	0.209283	0.208306	0.0934484
ARI1_HUMAN	ARIH1	0.0674353	0.754216	0.349123	0.142909	0.208279	0.140844
QPCTL_HUMAN	QPCTL	-0.0274092	0.898836	0.44386	0.0569517	0.208225	0.235634
HM20A_HUMAN	HMG20A	0.0321949	0.881285	0.384211	0.104358	0.208203	0.176008
FBRL_HUMAN	FBL	0.126604	0.555525	0.289474	0.229335	0.208039	0.0814347
K2C1_HUMAN	KRT1	0.0739613	0.73125	0.342105	0.151672	0.208033	0.134072
CTND1_HUMAN	CTNND1	0.19665	0.357054	0.219298	0.367028	0.207974	0.0113241
NIPA4_HUMAN	NIPAL4	0.107026	0.618651	0.308772	0.198359	0.207899	0.100873
LMO7_HUMAN	LMO7	0.0400261	0.852685	0.375439	0.113198	0.207732	0.167706
CLN5_HUMAN	CLN5	0.10137	0.637414	0.314035	0.19042	0.207703	0.106332
ARMC9_HUMAN	ARMC9	0.108332	0.614353	0.307018	0.201054	0.207675	0.099343
LTV1_HUMAN	LTV1	0.115293	0.591642	0.3	0.212074	0.207646	0.0923537
DAAM1_HUMAN	DAAM1	0.122254	0.569297	0.292982	0.223484	0.207618	0.0853644
CFA36_HUMAN	CFAP36	0.137916	0.520444	0.277193	0.250589	0.207555	0.0696385
PSMD9_HUMAN	PSMD9	0.155319	0.468636	0.259649	0.283048	0.207484	0.0521652
RM49_HUMAN	MRPL49	0.0482924	0.822692	0.366667	0.122561	0.20748	0.159187
KLF3_HUMAN	KLF3	0.0569937	0.791379	0.357895	0.13246	0.207444	0.150451
MYO1B_HUMAN	MYO1B	0.202306	0.343111	0.212281	0.382937	0.207293	0.0049874
IQGA2_HUMAN	IQGAP2	-0.00304546	0.988732	0.417544	0.0752798	0.207249	0.210295
BSDC1_HUMAN	BSDC1	0.0565586	0.792938	0.357895	0.13246	0.207227	0.150668
SOAT1_HUMAN	SOAT1	0.116163	0.588828	0.298246	0.21489	0.207204	0.0910414
COEA1_HUMAN	COL14A1	0.0091364	0.966203	0.405263	0.0851904	0.2072	0.198063
PLCA_HUMAN	AGPAT1	0.0178377	0.934068	0.396491	0.0928338	0.207164	0.189327
VP13D_HUMAN	VPS13D	0.045682	0.83214	0.368421	0.120645	0.207052	0.16137
PEX14_HUMAN	PEX14	0.0491625	0.819548	0.364912	0.124497	0.207037	0.157875
MAGD2_HUMAN	MAGED2	-0.00348053	0.987122	0.417544	0.0752798	0.207032	0.210512
ERG1_HUMAN	SQLE	0.113987	0.595873	0.3	0.212074	0.206994	0.0930063
ADT2_HUMAN	SLC25A5	0.0243637	0.910029	0.389474	0.0992991	0.206919	0.182555
1433G_HUMAN	YWHAG	-0.112682	0.600116	0.526316	0.600116	0.206817	0.319499
HTSF1_HUMAN	HTATSF1	0.106591	0.620086	0.307018	0.201054	0.206804	0.100213
TANC2_HUMAN	TANC2	0.106591	0.620086	0.307018	0.201054	0.206804	0.100213
SF01_HUMAN	SF1	0.0922341	0.66818	0.321053	0.180169	0.206643	0.114409
CA2D1_HUMAN	CACNA2D1	0.00957146	0.964595	0.403509	0.0866808	0.20654	0.196969
NB5R3_HUMAN	CYB5R3	0.304111	0.148519	0.108772	0.65758	0.206442	0.0976698
WAC_HUMAN	WAC	0.0443768	0.836872	0.368421	0.120645	0.206399	0.162022
NT5C_HUMAN	NT5C	0.0635197	0.768095	0.349123	0.142909	0.206321	0.142802
DCAF7_HUMAN	DCAF7	0.0791821	0.713036	0.333333	0.163139	0.206258	0.127076
IDH3A_HUMAN	IDH3A	0.152708	0.476234	0.259649	0.283048	0.206179	0.0534704
TNF13_HUMAN	TNFSF13	0.108767	0.612923	0.303509	0.206516	0.206138	0.0973711
DCAF8_HUMAN	DCAF8	0.0665652	0.757294	0.345614	0.147245	0.20609	0.139524
CO9_HUMAN	C9	0.320644	0.126604	0.0912281	0.710315	0.205936	0.114708
NOL3_HUMAN	NOL3	0.0013052	0.995171	0.410526	0.0808322	0.205916	0.204611
PALM2_HUMAN	PALM2	0.0574288	0.789821	0.354386	0.136573	0.205907	0.148479
TF3C3_HUMAN	GTF3C3	0.111812	0.602953	0.3	0.212074	0.205906	0.094094
GAS7_HUMAN	GAS7	0.166195	0.437664	0.245614	0.310793	0.205905	0.0397093
REN3B_HUMAN	UPF3B	0.0609093	0.777387	0.350877	0.140775	0.205893	0.144984
C4BPB_HUMAN	C4BPB	0.155319	0.468636	0.25614	0.289837	0.20573	0.0504108
DMD_HUMAN	DMD	0.058734	0.785152	0.352632	0.138663	0.205683	0.146949
DYST_HUMAN	DST	0.0865782	0.687493	0.324561	0.175186	0.20557	0.118992
ETFA_HUMAN	ETFA	0.0935393	0.663752	0.317544	0.185247	0.205542	0.112002
SMG8_HUMAN	SMG8	0.0408962	0.849518	0.370175	0.118752	0.205536	0.16464
KITM_HUMAN	TK2	0.321514	0.125519	0.0894737	0.715663	0.205494	0.11602
FXRD1_HUMAN	FOXRED1	0.107461	0.617217	0.303509	0.206516	0.205485	0.0980237
OPLA_HUMAN	OPLAH	0.0617794	0.774286	0.349123	0.142909	0.205451	0.143672
CDN1A_HUMAN	CDKN1A	0.0617794	0.774286	0.349123	0.142909	0.205451	0.143672
SYIM_HUMAN	IARS2	0.045682	0.83214	0.364912	0.124497	0.205297	0.159615
ORC2_HUMAN	ORC2	0.0561236	0.794497	0.354386	0.136573	0.205255	0.149131
PPR3E_HUMAN	PPP1R3E	0.0596041	0.782043	0.350877	0.140775	0.205241	0.145637
FOXP4_HUMAN	FOXP4	0.119208	0.579026	0.291228	0.226397	0.205218	0.0860099
EXOS5_HUMAN	EXOSC5	0.0683054	0.751142	0.342105	0.151672	0.205205	0.1369
RPP29_HUMAN	POP4	0.0226235	0.916433	0.387719	0.100965	0.205171	0.182548
TF2H4_HUMAN	GTF2H4	0.113552	0.597286	0.296491	0.21773	0.205022	0.0914694
NUP50_HUMAN	NUP50	0.115293	0.591642	0.294737	0.220595	0.205015	0.0897221
ZN326_HUMAN	ZNF326	0.0187079	0.930859	0.391228	0.0976531	0.204968	0.18626
FBX22_HUMAN	FBXO22	0.0748314	0.728204	0.335088	0.160799	0.20496	0.130128
PSB5_HUMAN	PSMB5	0.0765717	0.722125	0.333333	0.163139	0.204953	0.128381
CYH1_HUMAN	CYTH1	0.0639548	0.76655	0.345614	0.147245	0.204784	0.14083
PTMA_HUMAN	PTMA	0.0970198	0.651996	0.312281	0.193042	0.20465	0.10763
PI42B_HUMAN	PIP4K2B	0.0948445	0.659334	0.314035	0.19042	0.20444	0.109595
FUS_HUMAN	FUS	-0.00348053	0.987122	0.412281	0.0794167	0.2044	0.207881
OSTC_HUMAN	OSTC	0	1	0.408772	0.0822663	0.204386	0.204386
TBB5_HUMAN	TUBB	0.170111	0.426788	0.238596	0.325255	0.204354	0.0342428
KCC2G_HUMAN	CAMK2G	0.122689	0.567913	0.285965	0.235285	0.204327	0.0816381
CO5A3_HUMAN	COL5A3	0.178812	0.403153	0.229825	0.34388	0.204318	0.0255061
MP2K7_HUMAN	MAP2K7	0.0469872	0.827413	0.361404	0.128435	0.204195	0.157208
PRR14_HUMAN	PRR14	0.0487274	0.82112	0.359649	0.130437	0.204188	0.155461
MPZL2_HUMAN	MPZL2	0.0504677	0.814837	0.357895	0.13246	0.204181	0.153714
NUD19_HUMAN	NUDT19	-0.0448118	0.835294	0.452632	0.051663	0.20391	0.248722
NMD3_HUMAN	NMD3	0.0761366	0.723643	0.331579	0.165502	0.203858	0.127721
SRBD1_HUMAN	SRBD1	0.134	0.532466	0.273684	0.256883	0.203842	0.0698419
ENPP2_HUMAN	ENPP2	0.0617794	0.774286	0.345614	0.147245	0.203697	0.141917
SCLY_HUMAN	SCLY	0.0687405	0.749606	0.338596	0.15619	0.203668	0.134928
AN13A_HUMAN	ANKRD13A	0.0878834	0.683019	0.319298	0.182696	0.203591	0.115707
S27A3_HUMAN	SLC27A3	0.0948445	0.659334	0.312281	0.193042	0.203563	0.108718
AP5S1_HUMAN	AP5S1	0.0509028	0.813268	0.35614	0.134506	0.203522	0.152619
VRK2_HUMAN	VRK2	0.0561236	0.794497	0.350877	0.140775	0.2035	0.147377
SEPR_HUMAN	FAP	0.219273	0.30326	0.187719	0.44155	0.203496	0.0157771
PLIN1_HUMAN	PLIN1	0.273657	0.195687	0.133333	0.586324	0.203495	0.0701617
RTKN_HUMAN	RTKN	0.134871	0.529783	0.27193	0.260067	0.2034	0.0685296
ST17A_HUMAN	STK17A	0.111812	0.602953	0.294737	0.220595	0.203274	0.0914624
MTMRD_HUMAN	SBF2	0.0626496	0.771189	0.34386	0.149447	0.203255	0.140605
HS12A_HUMAN	HSPA12A	0.122254	0.569297	0.284211	0.238296	0.203232	0.0809784
TLS1_HUMAN	C9orf78	0.0187079	0.930859	0.387719	0.100965	0.203214	0.184506
EST2_HUMAN	CES2	0.0835328	0.697973	0.322807	0.177665	0.20317	0.119637
EXD2_HUMAN	EXD2	0.0939744	0.662278	0.312281	0.193042	0.203128	0.109153
SNTB1_HUMAN	SNTB1	0.0426365	0.84319	0.363158	0.126455	0.202897	0.160261
SCOC_HUMAN	SCOC	0.0443768	0.836872	0.361404	0.128435	0.20289	0.158513
ABHD5_HUMAN	ABHD5	0.0987601	0.646148	0.307018	0.201054	0.202889	0.104129
RFX5_HUMAN	RFX5	0.0530781	0.805434	0.352632	0.138663	0.202855	0.149777
COA7_HUMAN	COA7	0.0213183	0.921239	0.384211	0.104358	0.202764	0.181446
RNF31_HUMAN	RNF31	0.0948445	0.659334	0.310526	0.195689	0.202685	0.107841
YPEL5_HUMAN	YPEL5	0.0665652	0.757294	0.338596	0.15619	0.202581	0.136016
ZPR1_HUMAN	ZPR1	0.126169	0.556895	0.278947	0.247479	0.202558	0.0763891
ITB6_HUMAN	ITGB6	0.0735262	0.732775	0.331579	0.165502	0.202553	0.129026
MPDZ_HUMAN	MPDZ	0.0874484	0.684509	0.317544	0.185247	0.202496	0.115048
LRC14_HUMAN	LRRC14	0.0609093	0.777387	0.34386	0.149447	0.202384	0.141475
SGCB_HUMAN	SGCB	0.0169676	0.937278	0.387719	0.100965	0.202343	0.185376
PRP31_HUMAN	PRPF31	0.0765717	0.722125	0.32807	0.170297	0.202321	0.125749
SOSD1_HUMAN	SOSTDC1	0.141397	0.509868	0.263158	0.276359	0.202277	0.0608807
8ODP_HUMAN	NUDT1	-0.121819	0.570682	0.526316	0.570682	0.202249	0.324067
SAA1_HUMAN	SAA1	0.150098	0.483894	0.254386	0.293268	0.202242	0.052144
RT15_HUMAN	MRPS15	0.0482924	0.822692	0.35614	0.134506	0.202216	0.153924
SPG7_HUMAN	SPG7	0.000870133	0.99678	0.403509	0.0866808	0.202189	0.201319
UPP1_HUMAN	UPP1	0.0569937	0.791379	0.347368	0.145066	0.202181	0.145187
DDHD2_HUMAN	DDHD2	0.0513378	0.8117	0.352632	0.138663	0.201985	0.150647
PHC2_HUMAN	PHC2	0.0530781	0.805434	0.350877	0.140775	0.201978	0.1489
DCNL5_HUMAN	DCUN1D5	0.0582989	0.786708	0.345614	0.147245	0.201956	0.143658
ECHA_HUMAN	HADHA	0.0230585	0.914831	0.380702	0.107832	0.20188	0.178822
RM02_HUMAN	MRPL2	0.0826626	0.700977	0.321053	0.180169	0.201858	0.119195
SPON1_HUMAN	SPON1	0.205351	0.335739	0.198246	0.41588	0.201798	0.00355287
CANB1_HUMAN	PPP3R1	0.0226235	0.916433	0.380702	0.107832	0.201663	0.179039
SMCA2_HUMAN	SMARCA2	0.0469872	0.827413	0.35614	0.134506	0.201564	0.154577
PLD2_HUMAN	PLD2	0.085273	0.691978	0.317544	0.185247	0.201408	0.116135
SRS11_HUMAN	SRSF11	0.0726561	0.735826	0.329825	0.167887	0.20124	0.128584
VTI1A_HUMAN	VTI1A	0.0726561	0.735826	0.329825	0.167887	0.20124	0.128584
AAKG1_HUMAN	PRKAG1	0.181423	0.396208	0.221053	0.36311	0.201238	0.019815
NECT1_HUMAN	NECTIN1	0.146182	0.495499	0.25614	0.289837	0.201161	0.054979
6PGD_HUMAN	PGD	-0.123994	0.56377	0.526316	0.56377	0.201161	0.325155
KIN17_HUMAN	KIN	0.124864	0.561015	0.277193	0.250589	0.201029	0.0761645
RN5A_HUMAN	RNASEL	0.0739613	0.73125	0.32807	0.170297	0.201016	0.127054
ATPB_HUMAN	ATP5F1B	0.100065	0.641775	0.301754	0.209283	0.20091	0.100845
RAE1L_HUMAN	RAE1	0.113987	0.595873	0.287719	0.232298	0.200853	0.0868659
MBD2_HUMAN	MBD2	0.0613444	0.775836	0.340351	0.153919	0.200848	0.139503
CB39L_HUMAN	CAB39L	0.0469872	0.827413	0.354386	0.136573	0.200687	0.153699
TM245_HUMAN	TMEM245	0.108332	0.614353	0.292982	0.223484	0.200657	0.0923255
FYV1_HUMAN	PIKFYVE	0.0574288	0.789821	0.34386	0.149447	0.200644	0.143215
MBLC2_HUMAN	MBLAC2	0.111812	0.602953	0.289474	0.229335	0.200643	0.0888308
MED18_HUMAN	MED18	0.0500326	0.816407	0.350877	0.140775	0.200455	0.150422
KANK1_HUMAN	KANK1	0.0569937	0.791379	0.34386	0.149447	0.200427	0.143433
IGHD_HUMAN	IGHD	0.0865782	0.687493	0.314035	0.19042	0.200307	0.113728
THBG_HUMAN	SERPINA7	0.0356754	0.868554	0.364912	0.124497	0.200294	0.164618
CCM2_HUMAN	CCM2	0.039156	0.855855	0.361404	0.128435	0.20028	0.161124
G6PE_HUMAN	H6PD	0.0935393	0.663752	0.307018	0.201054	0.200278	0.106739
GFOD1_HUMAN	GFOD1	0.0548184	0.79918	0.345614	0.147245	0.200216	0.145398
GPX4_HUMAN	GPX4	0.0600392	0.78049	0.340351	0.153919	0.200195	0.140156
CLIP2_HUMAN	CLIP2	0.0809224	0.706998	0.319298	0.182696	0.20011	0.119188
MCCB_HUMAN	MCCC2	0.0369806	0.863788	0.363158	0.126455	0.200069	0.163089
B2L13_HUMAN	BCL2L13	0.0630846	0.769642	0.336842	0.158483	0.199963	0.136879
MAGAA_HUMAN	MAGEA10	0.0648249	0.763461	0.335088	0.160799	0.199956	0.135131
RS4Y1_HUMAN	RPS4Y1	0.0348053	0.871734	0.364912	0.124497	0.199859	0.165053
P33MX_HUMAN	KIAA1191	0.0504677	0.814837	0.349123	0.142909	0.199795	0.149328
CD109_HUMAN	CD109	0.220579	0.300318	0.178947	0.463554	0.199763	0.0208157
CPNE8_HUMAN	CPNE8	0.0678704	0.752679	0.331579	0.165502	0.199725	0.131854
ZC3HF_HUMAN	ZC3H15	0.183598	0.390472	0.215789	0.374935	0.199694	0.0160957
SCAP_HUMAN	SCAP	0.0482924	0.822692	0.350877	0.140775	0.199585	0.151292
FHR5_HUMAN	CFHR5	0.084838	0.693475	0.314035	0.19042	0.199437	0.114599
NSDHL_HUMAN	NSDHL	0.0321949	0.881285	0.366667	0.122561	0.199431	0.167236
VP26B_HUMAN	VPS26B	-0.0100065	0.962987	0.408772	0.0822663	0.199383	0.209389
BRK1_HUMAN	BRK1	0.0513378	0.8117	0.347368	0.145066	0.199353	0.148015
TXD15_HUMAN	TXNDC15	0.0422014	0.844771	0.35614	0.134506	0.199171	0.156969
ITA5_HUMAN	ITGA5	0.152708	0.476234	0.245614	0.310793	0.199161	0.0464529
PMGT1_HUMAN	POMGNT1	0.052643	0.806999	0.345614	0.147245	0.199129	0.146485
DNLI1_HUMAN	LIG1	0.110507	0.607217	0.287719	0.232298	0.199113	0.0886062
NDK3_HUMAN	NME3	0.0648249	0.763461	0.333333	0.163139	0.199079	0.134254
CHKA_HUMAN	CHKA	0.0665652	0.757294	0.331579	0.165502	0.199072	0.132507
INT4_HUMAN	INTS4	0.0452469	0.833716	0.352632	0.138663	0.198939	0.153692
CD2B2_HUMAN	CD2BP2	0.117033	0.58602	0.280702	0.244393	0.198867	0.0818344
CAR19_HUMAN	CARD19	0.0100065	0.962987	0.387719	0.100965	0.198863	0.188856
PKHF2_HUMAN	PLEKHF2	0.0482924	0.822692	0.349123	0.142909	0.198708	0.150415
ENOA_HUMAN	ENO1	0.102676	0.633064	0.294737	0.220595	0.198706	0.0960306
TT21A_HUMAN	TTC21A	0.058734	0.785152	0.338596	0.15619	0.198665	0.139931
ESYT1_HUMAN	ESYT1	0.146182	0.495499	0.250877	0.300204	0.19853	0.0523474
HDGR2_HUMAN	HDGFL2	0.0443768	0.836872	0.352632	0.138663	0.198504	0.154127
PSMD1_HUMAN	PSMD1	0.0987601	0.646148	0.298246	0.21489	0.198503	0.0997428
TMX4_HUMAN	TMX4	0.000435066	0.99839	0.396491	0.0928338	0.198463	0.198028
HV372_HUMAN	IGHV3-72	0.00217533	0.991951	0.394737	0.0944205	0.198456	0.196281
NALP2_HUMAN	NLRP2	0.103546	0.630171	0.292982	0.223484	0.198264	0.0947183
RBM19_HUMAN	RBM19	0.0487274	0.82112	0.347368	0.145066	0.198048	0.14932
PKHA1_HUMAN	PLEKHA1	0.078312	0.716062	0.317544	0.185247	0.197928	0.119616
SPHK1_HUMAN	SPHK1	0.134436	0.531124	0.261404	0.279691	0.19792	0.063484
TRI47_HUMAN	TRIM47	0.190559	0.372435	0.205263	0.399223	0.197911	0.00735203
EI2BD_HUMAN	EIF2B4	0.039591	0.85427	0.35614	0.134506	0.197866	0.158275
WDR61_HUMAN	WDR61	0.118338	0.58182	0.277193	0.250589	0.197766	0.0794275
DFFB_HUMAN	DFFB	0.0113117	0.958163	0.384211	0.104358	0.197761	0.186449
OXR1_HUMAN	OXR1	0.065695	0.760376	0.329825	0.167887	0.19776	0.132065
NDUA3_HUMAN	NDUFA3	0.0200131	0.926048	0.375439	0.113198	0.197726	0.177713
PCY2_HUMAN	PCYT2	0.0217533	0.919637	0.373684	0.115028	0.197719	0.175965
IRGQ_HUMAN	IRGQ	0.163585	0.444995	0.231579	0.340107	0.197582	0.033997
RM11_HUMAN	MRPL11	0.0635197	0.768095	0.331579	0.165502	0.197549	0.13403
NIBA2_HUMAN	NIBAN2	0.344138	0.0996271	0.0508772	0.83613	0.197507	0.14663
IMA5_HUMAN	KPNA1	0.0844029	0.694973	0.310526	0.195689	0.197465	0.113062
GSTM4_HUMAN	GSTM4	0.091364	0.671138	0.303509	0.206516	0.197436	0.106072
EST1_HUMAN	CES1	-0.0491625	0.819548	0.44386	0.0569517	0.197349	0.246511
ABCB9_HUMAN	ABCB9	0.298021	0.157234	0.0964912	0.694348	0.197256	0.100765
ISCU_HUMAN	ISCU	0.0278443	0.897238	0.366667	0.122561	0.197255	0.169411
CXAR_HUMAN	CXADR	0.0839678	0.696472	0.310526	0.195689	0.197247	0.113279
BAP29_HUMAN	BCAP29	0.0435066	0.84003	0.350877	0.140775	0.197192	0.153685
KAPCA_HUMAN	PRKACA	0.059169	0.783597	0.335088	0.160799	0.197128	0.137959
KLK5_HUMAN	KLK5	0.113552	0.597286	0.280702	0.244393	0.197127	0.0835747
CHD3_HUMAN	CHD3	0.0713509	0.740411	0.322807	0.177665	0.197079	0.125728
EHD2_HUMAN	EHD2	0.19926	0.350578	0.194737	0.424346	0.196999	0.00226179
PCOC1_HUMAN	PCOLCE	0.0922341	0.66818	0.301754	0.209283	0.196994	0.10476
SET1A_HUMAN	SETD1A	0.0482924	0.822692	0.345614	0.147245	0.196953	0.148661
MAP11_HUMAN	METAP1	0.114858	0.593051	0.278947	0.247479	0.196902	0.0820449
NRAM2_HUMAN	SLC11A2	0.072221	0.737354	0.321053	0.180169	0.196637	0.124416
S14L2_HUMAN	SEC14L2	0.0757016	0.725163	0.317544	0.185247	0.196623	0.120921
ITIH3_HUMAN	ITIH3	0.244072	0.250407	0.149123	0.542322	0.196598	0.0474747
EF1A2_HUMAN	EEF1A2	-0.0156624	0.942094	0.408772	0.0822663	0.196555	0.212217
AIFM1_HUMAN	AIFM1	-0.0300196	0.889256	0.422807	0.0713048	0.196394	0.226413
RTN2_HUMAN	RTN2	0.0365456	0.865376	0.35614	0.134506	0.196343	0.159797
CROCC_HUMAN	CROCC	0.0365456	0.865376	0.35614	0.134506	0.196343	0.159797
SEPT2_HUMAN	SEPTIN2	0.0626496	0.771189	0.329825	0.167887	0.196237	0.133587
S10AD_HUMAN	S100A13	0.22754	0.28493	0.164912	0.499881	0.196226	0.0313137
SETMR_HUMAN	SETMAR	0.0204481	0.924444	0.37193	0.116879	0.196189	0.175741
IF3M_HUMAN	MTIF3	0.0765717	0.722125	0.315789	0.187821	0.196181	0.119609
TMM70_HUMAN	TMEM70	0.039591	0.85427	0.352632	0.138663	0.196111	0.15652
COR2A_HUMAN	CORO2A	0.0974549	0.650532	0.294737	0.220595	0.196096	0.098641
RIPK2_HUMAN	RIPK2	0.121819	0.570682	0.270175	0.263276	0.195997	0.0741784
CD276_HUMAN	CD276	0.0165325	0.938883	0.375439	0.113198	0.195986	0.179453
KPYR_HUMAN	PKLR	0.239287	0.260108	0.152632	0.532752	0.195959	0.0433275
PHKG2_HUMAN	PHKG2	0.0935393	0.663752	0.298246	0.21489	0.195892	0.102353
STX8_HUMAN	STX8	0.0970198	0.651996	0.294737	0.220595	0.195878	0.0988585
GLE1_HUMAN	GLE1	0.0495976	0.817977	0.342105	0.151672	0.195851	0.146254
NADE_HUMAN	NADSYN1	-0.0504677	0.814837	0.442105	0.0580568	0.195819	0.246286
SAMD1_HUMAN	SAMD1	0.0230585	0.914831	0.368421	0.120645	0.19574	0.172681
SREC2_HUMAN	SCARF2	0.0861432	0.688987	0.305263	0.203773	0.195703	0.10956
TRDMT_HUMAN	TRDMT1	0.0474222	0.825839	0.34386	0.149447	0.195641	0.148219
LMF2_HUMAN	LMF2	0.298021	0.157234	0.0929825	0.704979	0.195501	0.102519
TACC2_HUMAN	TACC2	0.138351	0.519116	0.252632	0.296724	0.195491	0.0571402
CADH3_HUMAN	CDH3	0.0978899	0.649069	0.292982	0.223484	0.195436	0.0975463
CRK_HUMAN	CRK	0.103111	0.631617	0.287719	0.232298	0.195415	0.0923043
COF2_HUMAN	CFL2	0.0661301	0.758835	0.324561	0.175186	0.195346	0.129216
RPB9_HUMAN	POLR2I	0.0378508	0.860613	0.352632	0.138663	0.195241	0.15739
PALD_HUMAN	PALD1	0.100935	0.638866	0.289474	0.229335	0.195205	0.0942691
NDUS6_HUMAN	NDUFS6	0.0569937	0.791379	0.333333	0.163139	0.195164	0.13817
ORC4_HUMAN	ORC4	0.00435066	0.983903	0.385965	0.102651	0.195158	0.190807
RIN3_HUMAN	RIN3	0.0165325	0.938883	0.373684	0.115028	0.195108	0.178576
AWAT2_HUMAN	AWAT2	0.0339352	0.874916	0.35614	0.134506	0.195038	0.161103
CIC_HUMAN	CIC	0.0900588	0.675585	0.3	0.212074	0.195029	0.104971
LRC41_HUMAN	LRRC41	0.0408962	0.849518	0.349123	0.142909	0.19501	0.154113
BIEA_HUMAN	BLVRA	0.0478573	0.824265	0.342105	0.151672	0.194981	0.147124
WDR82_HUMAN	WDR82	0.00739613	0.972638	0.382456	0.106085	0.194926	0.18753
THIL_HUMAN	ACAT1	0.0578638	0.788264	0.331579	0.165502	0.194721	0.136858
NPTN_HUMAN	NPTN	0.0596041	0.782043	0.329825	0.167887	0.194714	0.13511
ERI3_HUMAN	ERI3	0.12965	0.545975	0.259649	0.283048	0.194649	0.0649997
RBL2A_HUMAN;RBL2B_HUMAN	RABL2A;RABL2B	0.0874484	0.684509	0.301754	0.209283	0.194601	0.107153
LAGE3_HUMAN	LAGE3	0.0417664	0.846353	0.347368	0.145066	0.194567	0.152801
PK3C3_HUMAN	PIK3C3	0.0574288	0.789821	0.331579	0.165502	0.194504	0.137075
CLK3_HUMAN	CLK3	0.0609093	0.777387	0.32807	0.170297	0.19449	0.13358
MYH8_HUMAN	MYH8	-0.0182728	0.932463	0.407018	0.083719	0.194372	0.212645
RIR1_HUMAN	RRM1	0.0991951	0.644689	0.289474	0.229335	0.194334	0.0951393
PVR_HUMAN	PVR	0.16054	0.453631	0.22807	0.347678	0.194305	0.0337653
ITPK1_HUMAN	ITPK1	-0.0291495	0.892448	0.417544	0.0752798	0.194197	0.223347
SPTA1_HUMAN	SPTA1	0.29715	0.158508	0.0912281	0.710315	0.194189	0.102961
GNAQ_HUMAN	GNAQ	0.0970198	0.651996	0.291228	0.226397	0.194124	0.0971041
CNPY4_HUMAN	CNPY4	-0.00304546	0.988732	0.391228	0.0976531	0.194091	0.197137
ADCK1_HUMAN	ADCK1	0.0704808	0.743472	0.317544	0.185247	0.194012	0.123532
SDF1_HUMAN	CXCL12	0.138786	0.51779	0.249123	0.303709	0.193955	0.0551683
LMBD1_HUMAN	LMBRD1	0.0861432	0.688987	0.301754	0.209283	0.193949	0.107806
CERS3_HUMAN	CERS3	0.0439417	0.838451	0.34386	0.149447	0.193901	0.149959
FABP9_HUMAN	FABP9	-0.0613444	0.775836	0.449123	0.0537317	0.193889	0.255234
RN185_HUMAN	RNF185	0.0630846	0.769642	0.324561	0.175186	0.193823	0.130738
NEMO_HUMAN	IKBKG	0.0648249	0.763461	0.322807	0.177665	0.193816	0.128991
HDAC7_HUMAN	HDAC7	0.0191429	0.929255	0.368421	0.120645	0.193782	0.174639
NUD12_HUMAN	NUDT12	0.0804873	0.708506	0.307018	0.201054	0.193752	0.113265
BET1_HUMAN	BET1	0.0313248	0.884472	0.35614	0.134506	0.193733	0.162408
CO6A2_HUMAN	COL6A2	0.141832	0.508553	0.245614	0.310793	0.193723	0.0518912
DYM_HUMAN	DYM	0.0539482	0.802305	0.333333	0.163139	0.193641	0.139693
DDAH1_HUMAN	DDAH1	0.115293	0.591642	0.27193	0.260067	0.193611	0.0783186
PTK6_HUMAN	PTK6	0.120513	0.574848	0.266667	0.269768	0.19359	0.0730766
ISOC2_HUMAN	ISOC2	0.0204481	0.924444	0.366667	0.122561	0.193557	0.173109
ODPA_HUMAN	PDHA1	-0.0113117	0.958163	0.398246	0.0912666	0.193467	0.204779
BRE1B_HUMAN	RNF40	0.0517729	0.810132	0.335088	0.160799	0.19343	0.141657
MYH2_HUMAN	MYH2	-0.0378508	0.860613	0.424561	0.0700152	0.193355	0.231206
HMGB3_HUMAN	HMGB3	0.127039	0.554156	0.259649	0.283048	0.193344	0.0663049
TFP11_HUMAN	TFIP11	0.0234936	0.91323	0.363158	0.126455	0.193326	0.169832
UMPS_HUMAN	UMPS	0.0339352	0.874916	0.352632	0.138663	0.193283	0.159348
SPTCS_HUMAN	SPG11	0.00739613	0.972638	0.378947	0.1096	0.193172	0.185776
HGS_HUMAN	HGS	0.0300196	0.889256	0.35614	0.134506	0.19308	0.16306
NIPBL_HUMAN	NIPBL	0.0352404	0.870144	0.350877	0.140775	0.193059	0.157818
NOG2_HUMAN	GNL2	-0.045682	0.83214	0.431579	0.0650299	0.192948	0.23863
PURA_HUMAN	PURA	0.119208	0.579026	0.266667	0.269768	0.192937	0.0737292
HV315_HUMAN	IGHV3-15	-0.140526	0.512502	0.526316	0.830556	0.192895	0.333421
HSPB2_HUMAN	HSPB2	0.0926692	0.666703	0.292982	0.223484	0.192826	0.100157
COBL1_HUMAN	COBLL1	0.10137	0.637414	0.284211	0.238296	0.192791	0.09142
SSRG_HUMAN	SSR3	0.0504677	0.814837	0.335088	0.160799	0.192778	0.14231
FND3B_HUMAN	FNDC3B	0.0187079	0.930859	0.366667	0.122561	0.192687	0.173979
AFG32_HUMAN	AFG3L2	0.0256689	0.90523	0.359649	0.130437	0.192659	0.16699
RNAS6_HUMAN	RNASE6	0.0800522	0.710015	0.305263	0.203773	0.192658	0.112605
NQO1_HUMAN	NQO1	0.137916	0.520444	0.247368	0.307239	0.192642	0.0547262
ODO2_HUMAN	DLST	0.137916	0.520444	0.247368	0.307239	0.192642	0.0547262
RETR3_HUMAN	RETREG3	-0.0113117	0.958163	0.396491	0.0928338	0.19259	0.203901
TERF2_HUMAN	TERF2	0.0465521	0.828988	0.338596	0.15619	0.192574	0.146022
ERC6L_HUMAN	ERCC6L	0.0622145	0.772737	0.322807	0.177665	0.192511	0.130296
ACSL3_HUMAN	ACSL3	0.0813574	0.705491	0.303509	0.206516	0.192433	0.111076
SEM4B_HUMAN	SEMA4B	0.0952796	0.657864	0.289474	0.229335	0.192377	0.0970971
PRP16_HUMAN	DHX38	0.0495976	0.817977	0.335088	0.160799	0.192343	0.142745
AIMP1_HUMAN	AIMP1	0.0513378	0.8117	0.333333	0.163139	0.192336	0.140998
ABHDB_HUMAN	ABHD11	0.216228	0.310193	0.168421	0.490672	0.192325	0.0239035
RUNX1_HUMAN	RUNX1	0.0039156	0.985512	0.380702	0.107832	0.192309	0.188393
KC1E_HUMAN	CSNK1E	0.0739613	0.73125	0.310526	0.195689	0.192244	0.118283
CBPA3_HUMAN	CPA3	0.319339	0.128243	0.0649123	0.791768	0.192126	0.127213
TBC15_HUMAN	TBC1D15	0.120948	0.573458	0.263158	0.276359	0.192053	0.0711047
LIPA1_HUMAN	PPFIA1	0.0208832	0.922842	0.363158	0.126455	0.192021	0.171137
CENPC_HUMAN	CENPC	0.0909289	0.672619	0.292982	0.223484	0.191956	0.101027
RNAS1_HUMAN	RNASE1	0.0996302	0.643231	0.284211	0.238296	0.19192	0.0922902
VP37C_HUMAN	VPS37C	0.0539482	0.802305	0.329825	0.167887	0.191886	0.137938
PSMG1_HUMAN	PSMG1	0.0539482	0.802305	0.329825	0.167887	0.191886	0.137938
STX7_HUMAN	STX7	0.176637	0.408993	0.207018	0.395116	0.191827	0.0151903
SUCA_HUMAN	SUCLG1	-0.039156	0.855855	0.422807	0.0713048	0.191826	0.230981
AAR2_HUMAN	AAR2	0.0274092	0.898836	0.35614	0.134506	0.191775	0.164366
MTND_HUMAN	ADI1	0.0482924	0.822692	0.335088	0.160799	0.19169	0.143398
CP20A_HUMAN	CYP20A1	0.120078	0.576239	0.263158	0.276359	0.191618	0.0715398
PXMP2_HUMAN	PXMP2	0.0952796	0.657864	0.287719	0.232298	0.191499	0.0962199
SPD2B_HUMAN	SH3PXD2B	0.26017	0.21952	0.122807	0.616466	0.191488	0.0686814
RPB3_HUMAN	POLR2C	0.133565	0.53381	0.249123	0.303709	0.191344	0.0577787
CP070_HUMAN	C16orf70	0.107026	0.618651	0.275439	0.253724	0.191232	0.0842061
NTPCR_HUMAN	NTPCR	0.120948	0.573458	0.261404	0.279691	0.191176	0.0702275
1433E_HUMAN	YWHAE	-0.144007	0.502005	0.526316	0.502005	0.191154	0.335161
SI1L1_HUMAN	SIPA1L1	0.026104	0.903631	0.35614	0.134506	0.191122	0.165018
AAAT_HUMAN	SLC1A5	0.201436	0.345234	0.180702	0.459109	0.191069	0.010367
LCLT1_HUMAN	LCLAT1	0.162715	0.447454	0.219298	0.367028	0.191007	0.0282917
CRYA2_HUMAN;CRYAA_HUMAN	CRYAA;CRYAA2	0.0609093	0.777387	0.321053	0.180169	0.190981	0.130072
ARMC1_HUMAN	ARMC1	0.0643898	0.765005	0.317544	0.185247	0.190967	0.126577
DUOX1_HUMAN	DUOX1	0.187079	0.381393	0.194737	0.424346	0.190908	0.00382914
TWST1_HUMAN;TWST2_HUMAN	TWIST1;TWIST2	0.065695	0.760376	0.315789	0.187821	0.190742	0.125047
MIEN1_HUMAN	MIEN1	0.098325	0.647608	0.282456	0.241332	0.190391	0.0920656
T22D4_HUMAN	TSC22D4	0.0648249	0.763461	0.315789	0.187821	0.190307	0.125482
PPCT_HUMAN	PCTP	0.0922341	0.66818	0.287719	0.232298	0.189977	0.0977426
GHDC_HUMAN	GHDC	0.065695	0.760376	0.314035	0.19042	0.189865	0.12417
S10AB_HUMAN	S100A11	0.0165325	0.938883	0.363158	0.126455	0.189845	0.173313
NINJ1_HUMAN	NINJ1	0.0252339	0.906829	0.354386	0.136573	0.18981	0.164576
ARSB_HUMAN	ARSB	0.0796172	0.711525	0.3	0.212074	0.189809	0.110191
RGPS2_HUMAN	RALGPS2	0.0269741	0.900434	0.352632	0.138663	0.189803	0.162829
SPB12_HUMAN	SERPINB12	0.137481	0.521773	0.242105	0.317975	0.189793	0.0523121
FUT11_HUMAN	FUT11	0.142702	0.505929	0.236842	0.328931	0.189772	0.0470702
RASH_HUMAN	HRAS	0.0617794	0.774286	0.317544	0.185247	0.189662	0.127882
COXM2_HUMAN	CMC2	0.0617794	0.774286	0.317544	0.185247	0.189662	0.127882
ANC2_HUMAN	ANAPC2	0.0965847	0.653461	0.282456	0.241332	0.18952	0.0929357
SYVM_HUMAN	VARS2	0.103546	0.630171	0.275439	0.253724	0.189492	0.0859464
DHB8_HUMAN	HSD17B8	0.0509028	0.813268	0.32807	0.170297	0.189486	0.138584
CRBG3_HUMAN	CRYBG3	0.0226235	0.916433	0.35614	0.134506	0.189382	0.166758
KIRR1_HUMAN	KIRREL1	0.0278443	0.897238	0.350877	0.140775	0.189361	0.161516
KIF3B_HUMAN	KIF3B	0.0348053	0.871734	0.34386	0.149447	0.189332	0.154527
GRB7_HUMAN	GRB7	0.0713509	0.740411	0.307018	0.201054	0.189184	0.117833
SNG1_HUMAN	SYNGR1	0.0221884	0.918034	0.35614	0.134506	0.189164	0.166976
ST1A3_HUMAN;ST1A4_HUMAN	SULT1A3;SULT1A4	0.0870133	0.686001	0.291228	0.226397	0.189121	0.102107
LV460_HUMAN	IGLV4-60	-0.0147923	0.945306	0.392982	0.0960269	0.189095	0.203887
GRAP2_HUMAN	GRAP2	0.0465521	0.828988	0.331579	0.165502	0.189066	0.142513
EWS_HUMAN	EWSR1	-0.00609093	0.977466	0.384211	0.104358	0.18906	0.195151
APOA1_HUMAN	APOA1	0.281488	0.182689	0.0964912	0.694348	0.18899	0.0924984
BCS1_HUMAN	BCS1L	0.0726561	0.735826	0.305263	0.203773	0.18896	0.116304
RILP_HUMAN	RILP	0.13226	0.537851	0.245614	0.310793	0.188937	0.0566769
DPH6_HUMAN	DPH6	0.0339352	0.874916	0.34386	0.149447	0.188897	0.154962
GHITM_HUMAN	GHITM	0.144442	0.5007	0.233333	0.336357	0.188888	0.0444456
SFR19_HUMAN	SCAF1	0.00217533	0.991951	0.375439	0.113198	0.188807	0.186632
PYRD_HUMAN	DHODH	-0.0452469	0.833716	0.422807	0.0713048	0.18878	0.234027
STON1_HUMAN	STON1	0.0635197	0.768095	0.314035	0.19042	0.188777	0.125258
TF3C1_HUMAN	GTF3C1	0.019578	0.927651	0.357895	0.13246	0.188736	0.169158
GATB_HUMAN	GATB	0.105286	0.6244	0.27193	0.260067	0.188608	0.0833219
PIPNB_HUMAN	PITPNB	0.0683054	0.751142	0.308772	0.198359	0.188539	0.120233
STAG1_HUMAN	STAG1	0.078747	0.714548	0.298246	0.21489	0.188496	0.109749
ADIRF_HUMAN	ADIRF	0.0278443	0.897238	0.349123	0.142909	0.188484	0.160639
LV319_HUMAN	IGLV3-19	-0.0182728	0.932463	0.394737	0.0944205	0.188232	0.206505
CP131_HUMAN	CEP131	0.0517729	0.810132	0.324561	0.175186	0.188167	0.136394
RGPA1_HUMAN	RALGAPA1	0.0639548	0.76655	0.312281	0.193042	0.188118	0.124163
NR2CA_HUMAN	NR2C2AP	0.0726561	0.735826	0.303509	0.206516	0.188082	0.115426
C1S_HUMAN	C1S	0.188384	0.378019	0.187719	0.44155	0.188052	0.000332236
EPHB3_HUMAN	EPHB3	0.0883185	0.68153	0.287719	0.232298	0.188019	0.0997004
ATS2_HUMAN	ADAMTS2	0.0356754	0.868554	0.340351	0.153919	0.188013	0.152338
PMM2_HUMAN	PMM2	0.167066	0.435234	0.208772	0.391033	0.187919	0.0208532
COG7_HUMAN	COG7	0.116163	0.588828	0.259649	0.283048	0.187906	0.0717432
DNLI3_HUMAN	LIG3	0.0670002	0.755755	0.308772	0.198359	0.187886	0.120886
K2C3_HUMAN	KRT3	0.0704808	0.743472	0.305263	0.203773	0.187872	0.117391
MRCKB_HUMAN	CDC42BPB	0.126604	0.555525	0.249123	0.303709	0.187864	0.0612592
ARI2_HUMAN	ARIH2	0	1	0.375439	0.113198	0.187719	0.187719
SPRL1_HUMAN	SPARCL1	0.0104416	0.961379	0.364912	0.124497	0.187677	0.177235
ESTD_HUMAN	ESD	0.29628	0.159789	0.0789474	0.748011	0.187614	0.108666
RPA34_HUMAN	POLR1G	0.0348053	0.871734	0.340351	0.153919	0.187578	0.152773
SPAG7_HUMAN	SPAG7	0.0348053	0.871734	0.340351	0.153919	0.187578	0.152773
RFIP5_HUMAN	RAB11FIP5	0.03263	0.879692	0.342105	0.151672	0.187368	0.154738
FMO3_HUMAN	FMO3	0.0569937	0.791379	0.317544	0.185247	0.187269	0.130275
TITIN_HUMAN	TTN	0.0078312	0.971029	0.366667	0.122561	0.187249	0.179418
CELR2_HUMAN	CELSR2	0.0304547	0.887661	0.34386	0.149447	0.187157	0.156702
UTP18_HUMAN	UTP18	0.0883185	0.68153	0.285965	0.235285	0.187142	0.0988232
HSBP1_HUMAN	HSBP1	0.0178377	0.934068	0.35614	0.134506	0.186989	0.169151
RIN1_HUMAN	RIN1	0.0809224	0.706998	0.292982	0.223484	0.186952	0.10603
S11IP_HUMAN	STK11IP	0.0317598	0.882878	0.342105	0.151672	0.186933	0.155173
LRC15_HUMAN	LRRC15	0.249293	0.240096	0.124561	0.6114	0.186927	0.0623658
KPCA_HUMAN	PRKCA	-0.00870133	0.967812	0.382456	0.106085	0.186877	0.195579
PA1B2_HUMAN	PAFAH1B2	0.0474222	0.825839	0.326316	0.172729	0.186869	0.139447
LPAR1_HUMAN	LPAR1	0.00696106	0.974247	0.366667	0.122561	0.186814	0.179853
F262_HUMAN	PFKFB2	0.078747	0.714548	0.294737	0.220595	0.186742	0.107995
KTI12_HUMAN	KTI12	0.0348053	0.871734	0.338596	0.15619	0.186701	0.151896
QORX_HUMAN	TP53I3	0.0417664	0.846353	0.331579	0.165502	0.186673	0.144906
TBCD4_HUMAN	TBC1D4	0.00304546	0.988732	0.370175	0.118752	0.18661	0.183565
NOC2L_HUMAN	NOC2L	0.0482924	0.822692	0.324561	0.175186	0.186427	0.138135
CA174_HUMAN	C1orf174	0.0078312	0.971029	0.364912	0.124497	0.186372	0.178541
CP2S1_HUMAN	CYP2S1	0.0743964	0.729727	0.298246	0.21489	0.186321	0.111925
EMAL2_HUMAN	EML2	0.0234936	0.91323	0.349123	0.142909	0.186308	0.162815
DHB4_HUMAN	HSD17B4	-0.0817925	0.703985	0.454386	0.0506517	0.186297	0.268089
GNAS1_HUMAN;GNAS2_HUMAN	GNAS	0.26191	0.216341	0.110526	0.652386	0.186218	0.0756918
PLS4_HUMAN	PLSCR4	0.0495976	0.817977	0.322807	0.177665	0.186202	0.136605
PADI4_HUMAN	PADI4	0.114422	0.594461	0.257895	0.28643	0.186159	0.0717361
CXL14_HUMAN	CXCL14	0.06526	0.761918	0.307018	0.201054	0.186139	0.120879
EHD3_HUMAN	EHD3	0.130085	0.544617	0.242105	0.317975	0.186095	0.0560102
BCAM_HUMAN	BCAM	0.0439417	0.838451	0.32807	0.170297	0.186006	0.142064
MGST2_HUMAN	MGST2	0.0874484	0.684509	0.284211	0.238296	0.185829	0.0983811
FIS1_HUMAN	FIS1	0.0100065	0.962987	0.361404	0.128435	0.185705	0.175698
NAA30_HUMAN	NAA30	0.123994	0.56377	0.247368	0.307239	0.185681	0.0616872
SCAF4_HUMAN	SCAF4	0.0204481	0.924444	0.350877	0.140775	0.185663	0.165215
SETD3_HUMAN	SETD3	0.0413313	0.847935	0.329825	0.167887	0.185578	0.144247
DREB_HUMAN	DBN1	0.198825	0.351652	0.17193	0.481548	0.185378	0.0134478
GSTA4_HUMAN	GSTA4	0.0952796	0.657864	0.275439	0.253724	0.185359	0.0900795
FCG2B_HUMAN	FCGR2B	0.0478573	0.824265	0.322807	0.177665	0.185332	0.137475
NDUF7_HUMAN	NDUFAF7	0.0230585	0.914831	0.347368	0.145066	0.185213	0.162155
NISCH_HUMAN	NISCH	0.0774418	0.719091	0.292982	0.223484	0.185212	0.10777
CGL_HUMAN	CTH	0.0844029	0.694973	0.285965	0.235285	0.185184	0.100781
VTI1B_HUMAN	VTI1B	0.144007	0.502005	0.226316	0.3515	0.185161	0.0411544
PGPS1_HUMAN	PGS1	0.0404612	0.851101	0.329825	0.167887	0.185143	0.144682
K1522_HUMAN	KIAA1522	0.103546	0.630171	0.266667	0.269768	0.185106	0.0815604
PKHA5_HUMAN	PLEKHA5	0.108767	0.612923	0.261404	0.279691	0.185085	0.0763184
NECT4_HUMAN	NECTIN4	0.0891886	0.678555	0.280702	0.244393	0.184945	0.0957566
CLIC4_HUMAN	CLIC4	0.152273	0.477506	0.217544	0.37097	0.184909	0.0326353
WDR59_HUMAN	WDR59	0.0013052	0.995171	0.368421	0.120645	0.184863	0.183558
SDHB_HUMAN	SDHB	0.0291495	0.892448	0.340351	0.153919	0.18475	0.155601
SMAG2_HUMAN	SAMD4B	0.0308897	0.886066	0.338596	0.15619	0.184743	0.153853
GDAP2_HUMAN	GDAP2	0.03263	0.879692	0.336842	0.158483	0.184736	0.152106
ELOA1_HUMAN	ELOA	0.0343702	0.873325	0.335088	0.160799	0.184729	0.150359
MID51_HUMAN	MIEF1	0.0604742	0.778938	0.308772	0.198359	0.184623	0.124149
ALG12_HUMAN	ALG12	-0.0221884	0.918034	0.391228	0.0976531	0.18452	0.206708
ATP5H_HUMAN	ATP5PD	0.151403	0.480056	0.217544	0.37097	0.184473	0.0330704
PTN11_HUMAN	PTPN11	0.158364	0.459852	0.210526	0.386973	0.184445	0.0260811
KLK6_HUMAN	KLK6	0.0530781	0.805434	0.315789	0.187821	0.184434	0.131356
P3C2A_HUMAN	PIK3C2A	-0.0804873	0.708506	0.449123	0.0537317	0.184318	0.264805
SHPK_HUMAN	SHPK	0.0317598	0.882878	0.336842	0.158483	0.184301	0.152541
FERM2_HUMAN	FERMT2	0.147488	0.491615	0.221053	0.36311	0.18427	0.0367826
RER1_HUMAN	RER1	0.0596041	0.782043	0.308772	0.198359	0.184188	0.124584
LDLR_HUMAN	LDLR	0.0804873	0.708506	0.287719	0.232298	0.184103	0.103616
DIEXF_HUMAN	DIEXF	-0.0178377	0.934068	0.385965	0.102651	0.184064	0.201901
PWP1_HUMAN	PWP1	0.0365456	0.865376	0.331579	0.165502	0.184062	0.147517
WIPF2_HUMAN	WIPF2	0.0909289	0.672619	0.277193	0.250589	0.184061	0.093132
KIF1C_HUMAN	KIF1C	0.0221884	0.918034	0.345614	0.147245	0.183901	0.161713
MPP5_HUMAN	MPP5	0.0221884	0.918034	0.345614	0.147245	0.183901	0.161713
KLK14_HUMAN	KLK14	0.0904938	0.674102	0.277193	0.250589	0.183843	0.0933496
UBP3_HUMAN	USP3	0.0413313	0.847935	0.326316	0.172729	0.183824	0.142492
F120B_HUMAN	FAM120B	0.0957146	0.656395	0.27193	0.260067	0.183822	0.0881076
TCAF1_HUMAN	TCAF1	0.150098	0.483894	0.217544	0.37097	0.183821	0.033723
ATS5_HUMAN	ADAMTS5	-0.0274092	0.898836	0.394737	0.0944205	0.183664	0.211073
YAP1_HUMAN	YAP1	0.0900588	0.675585	0.277193	0.250589	0.183626	0.0935671
IGBP1_HUMAN	IGBP1	0.0582989	0.786708	0.308772	0.198359	0.183535	0.125237
STAR5_HUMAN	STARD5	0.072221	0.737354	0.294737	0.220595	0.183479	0.111258
HNRLL_HUMAN	HNRNPLL	0.0265391	0.902032	0.340351	0.153919	0.183445	0.156906
AT2A3_HUMAN	ATP2A3	0.191429	0.370215	0.175439	0.472508	0.183434	0.00799532
AP4A_HUMAN	NUDT2	0.0404612	0.851101	0.326316	0.172729	0.183388	0.142927
TPC12_HUMAN	TRAPPC12	0.100065	0.641775	0.266667	0.269768	0.183366	0.0833007
FABP4_HUMAN	FABP4	0.264955	0.210852	0.101754	0.678505	0.183355	0.0816005
KAD1_HUMAN	AK1	0.268436	0.204694	0.0982456	0.689053	0.183341	0.0850952
CLMP_HUMAN	CLMP	0.0596041	0.782043	0.307018	0.201054	0.183311	0.123707
RECK_HUMAN	RECK	0.0700457	0.745004	0.296491	0.21773	0.183268	0.113223
PPOX_HUMAN	PPOX	0.052208	0.808566	0.314035	0.19042	0.183122	0.130914
GLT10_HUMAN	GALNT10	0.0152273	0.9437	0.350877	0.140775	0.183052	0.167825
ERGI2_HUMAN	ERGIC2	0.0169676	0.937278	0.349123	0.142909	0.183045	0.166078
ATP5S_HUMAN	DMAC2L	-0.0234936	0.91323	0.389474	0.0992991	0.18299	0.206484
CDIPT_HUMAN	CDIPT	0.19578	0.359228	0.170175	0.4861	0.182978	0.0128022
PLXB1_HUMAN	PLXNB1	0.0691756	0.748071	0.296491	0.21773	0.182833	0.113658
RUNX2_HUMAN	RUNX2	0.127039	0.554156	0.238596	0.325255	0.182818	0.0557785
AGR2_HUMAN	AGR2	0.091799	0.669659	0.273684	0.256883	0.182742	0.0909426
EPDR1_HUMAN	EPDR1	0.105721	0.622961	0.259649	0.283048	0.182685	0.076964
ZC3HD_HUMAN	ZC3H13	0.0213183	0.921239	0.34386	0.149447	0.182589	0.161271
UACA_HUMAN	UACA	-0.0121819	0.954948	0.377193	0.111388	0.182506	0.194687
TYW5_HUMAN	TYW5	0.0491625	0.819548	0.315789	0.187821	0.182476	0.133313
THEM6_HUMAN	THEM6	0.113987	0.595873	0.250877	0.300204	0.182432	0.0684449
WASL_HUMAN	WASL	0.0822276	0.70248	0.282456	0.241332	0.182342	0.100114
SRCAP_HUMAN	SRCAP	-0.00217533	0.991951	0.366667	0.122561	0.182246	0.184421
THEM5_HUMAN	THEM5	0.0922341	0.66818	0.27193	0.260067	0.182082	0.0898479
IRF6_HUMAN	IRF6	0.204481	0.337835	0.159649	0.513847	0.182065	0.0224161
COG5_HUMAN	COG5	-0.00609093	0.977466	0.370175	0.118752	0.182042	0.188133
MED12_HUMAN	MED12	0.0604742	0.778938	0.303509	0.206516	0.181992	0.121517
GALT3_HUMAN	GALNT3	0.114858	0.593051	0.249123	0.303709	0.18199	0.0671326
REPS1_HUMAN	REPS1	0.0165325	0.938883	0.347368	0.145066	0.18195	0.165418
UBXN4_HUMAN	UBXN4	0.0743964	0.729727	0.289474	0.229335	0.181935	0.107539
TRIM4_HUMAN	TRIM4	0.0287144	0.894044	0.335088	0.160799	0.181901	0.153187
SYJ2B_HUMAN	SYNJ2BP	0.0548184	0.79918	0.308772	0.198359	0.181795	0.126977
SAR1B_HUMAN	SAR1B	0.0548184	0.79918	0.308772	0.198359	0.181795	0.126977
SKP1_HUMAN	SKP1	-0.0487274	0.82112	0.412281	0.0794167	0.181777	0.230504
FABPH_HUMAN	FABP3	0.124864	0.561015	0.238596	0.325255	0.18173	0.0568662
LPIN3_HUMAN	LPIN3	0.0178377	0.934068	0.345614	0.147245	0.181726	0.163888
INT13_HUMAN	INTS13	0.0404612	0.851101	0.322807	0.177665	0.181634	0.141173
TRIP4_HUMAN	TRIP4	0.0948445	0.659334	0.268421	0.26651	0.181633	0.0867883
STRN3_HUMAN	STRN3	0.0613444	0.775836	0.301754	0.209283	0.181549	0.120205
FA83C_HUMAN	FAM83C	0.0665652	0.757294	0.296491	0.21773	0.181528	0.114963
SYNE1_HUMAN	SYNE1	0.271481	0.199406	0.0912281	0.710315	0.181355	0.0901267
RBP2_HUMAN	RANBP2	0.0609093	0.777387	0.301754	0.209283	0.181332	0.120423
PDE6D_HUMAN	PDE6D	0.0187079	0.930859	0.34386	0.149447	0.181284	0.162576
GDAP1_HUMAN	GDAP1	-0.00609093	0.977466	0.368421	0.120645	0.181165	0.187256
CDK12_HUMAN	CDK12	0.0726561	0.735826	0.289474	0.229335	0.181065	0.108409
STAP2_HUMAN	STAP2	0.0426365	0.84319	0.319298	0.182696	0.180967	0.138331
ATPMD_HUMAN	ATP5MD	-0.00826626	0.969421	0.370175	0.118752	0.180955	0.189221
LRRF2_HUMAN	LRRFIP2	0.174027	0.416061	0.187719	0.44155	0.180873	0.00684636
HECD3_HUMAN	HECTD3	-0.0156624	0.942094	0.377193	0.111388	0.180765	0.196428
VPS28_HUMAN	VPS28	0.101806	0.635962	0.259649	0.283048	0.180727	0.0789218
S26A2_HUMAN	SLC26A2	0.0561236	0.794497	0.305263	0.203773	0.180693	0.12457
TRAD1_HUMAN	TRAFD1	0.0191429	0.929255	0.342105	0.151672	0.180624	0.161481
MTMR5_HUMAN	SBF1	0.106591	0.620086	0.254386	0.293268	0.180489	0.0738973
ANKZ1_HUMAN	ANKZF1	0.113552	0.597286	0.247368	0.307239	0.18046	0.066908
NSE2_HUMAN	NSMCE2	0.0609093	0.777387	0.3	0.212074	0.180455	0.119545
HDAC4_HUMAN	HDAC4	0.0117468	0.956555	0.349123	0.142909	0.180435	0.168688
H2A2A_HUMAN	H2AC18	-0.16576	0.438881	0.526316	0.0822663	0.180278	0.346038
RHBD2_HUMAN	RHBDD2	0.065695	0.760376	0.294737	0.220595	0.180216	0.114521
LYAM1_HUMAN	SELL	0.105721	0.622961	0.254386	0.293268	0.180054	0.0743324
MBD1_HUMAN	MBD1	0.0178377	0.934068	0.342105	0.151672	0.179971	0.162134
HPS6_HUMAN	HPS6	0.0300196	0.889256	0.329825	0.167887	0.179922	0.149902
EPIPL_HUMAN	EPPK1	0.091364	0.671138	0.268421	0.26651	0.179893	0.0885286
DLP1_HUMAN	PDSS2	0.0474222	0.825839	0.312281	0.193042	0.179851	0.132429
MSI2H_HUMAN	MSI2	0.138351	0.519116	0.221053	0.36311	0.179702	0.0413508
G6PT3_HUMAN	SLC37A2	0.147052	0.492908	0.212281	0.382937	0.179667	0.0326141
EMC2_HUMAN	EMC2	0.0400261	0.852685	0.319298	0.182696	0.179662	0.139636
CXL13_HUMAN	CXCL13	0.0487274	0.82112	0.310526	0.195689	0.179627	0.130899
KAT1_HUMAN	KYAT1	0.0134871	0.950126	0.345614	0.147245	0.179551	0.166063
MZB1_HUMAN	MZB1	0.0765717	0.722125	0.282456	0.241332	0.179514	0.102942
PI16_HUMAN	PI16	0.039591	0.85427	0.319298	0.182696	0.179445	0.139854
H2A1B_HUMAN;H2A3_HUMAN	H2AC4;H2AW	-0.167501	0.434022	0.526316	0.293268	0.179408	0.346908
PPIC_HUMAN	PPIC	0.172721	0.41962	0.185965	0.445906	0.179343	0.00662177
TRMB_HUMAN	METTL1	0.0743964	0.729727	0.284211	0.238296	0.179303	0.104907
VANG2_HUMAN	VANGL2	0.0796172	0.711525	0.278947	0.247479	0.179282	0.0996651
JAK1_HUMAN	JAK1	0.0582989	0.786708	0.3	0.212074	0.179149	0.120851
TRPC4_HUMAN;TRPC5_HUMAN	TRPC4;TRPC5	0.0126169	0.95334	0.345614	0.147245	0.179115	0.166499
PAIRB_HUMAN	SERBP1	0.0247988	0.908429	0.333333	0.163139	0.179066	0.154267
CNOT9_HUMAN	CNOT9	0.0300196	0.889256	0.32807	0.170297	0.179045	0.149025
SDF2_HUMAN	SDF2	0.0439417	0.838451	0.314035	0.19042	0.178988	0.135047
INT14_HUMAN	INTS14	0.0491625	0.819548	0.308772	0.198359	0.178967	0.129805
RM44_HUMAN	MRPL44	0.0382858	0.859027	0.319298	0.182696	0.178792	0.140506
SAM9L_HUMAN	SAMD9L	0.0487274	0.82112	0.308772	0.198359	0.17875	0.130022
CS047_HUMAN	C19orf47	-0.0039156	0.985512	0.361404	0.128435	0.178744	0.18266
KI13A_HUMAN	KIF13A	0.059169	0.783597	0.298246	0.21489	0.178707	0.119538
SIR2_HUMAN	SIRT2	0.0169676	0.937278	0.340351	0.153919	0.178659	0.161692
DYHC1_HUMAN	DYNC1H1	0.236241	0.266405	0.121053	0.621549	0.178647	0.0575942
PLXA2_HUMAN	PLXNA2	0.0239287	0.911629	0.333333	0.163139	0.178631	0.154702
SRSF5_HUMAN	SRSF5	-0.0269741	0.900434	0.384211	0.104358	0.178618	0.205592
COG2_HUMAN	COG2	0.120078	0.576239	0.236842	0.328931	0.17846	0.0583819
MILK2_HUMAN	MICALL2	0.0287144	0.894044	0.32807	0.170297	0.178392	0.149678
SFSWA_HUMAN	SFSWAP	0.0478573	0.824265	0.308772	0.198359	0.178315	0.130457
SMRCD_HUMAN	SMARCAD1	0.0282793	0.895641	0.32807	0.170297	0.178175	0.149895
FCGRN_HUMAN	FCGRT	0.0665652	0.757294	0.289474	0.229335	0.178019	0.111454
ABCA1_HUMAN	ABCA1	0.026104	0.903631	0.329825	0.167887	0.177964	0.15186
UBP24_HUMAN	USP24	0.0944094	0.660805	0.261404	0.279691	0.177906	0.083497
ZN330_HUMAN	ZNF330	0.0452469	0.833716	0.310526	0.195689	0.177887	0.13264
RPIA_HUMAN	RPIA	0.0996302	0.643231	0.25614	0.289837	0.177885	0.0782551
PNO1_HUMAN	PNO1	0.0678704	0.752679	0.287719	0.232298	0.177795	0.109924
PLCG1_HUMAN	PLCG1	0.0361105	0.866965	0.319298	0.182696	0.177704	0.141594
HERC2_HUMAN	HERC2	-0.0165325	0.938883	0.37193	0.116879	0.177699	0.194231
FA11_HUMAN	F11	0.039591	0.85427	0.315789	0.187821	0.17769	0.138099
OCRL_HUMAN	OCRL	0.0448118	0.835294	0.310526	0.195689	0.177669	0.132857
ANM1_HUMAN	PRMT1	0.153578	0.473694	0.201754	0.407505	0.177666	0.024088
ACSL1_HUMAN	ACSL1	0.121819	0.570682	0.233333	0.336357	0.177576	0.0557574
MINT_HUMAN	SPEN	0.0182728	0.932463	0.336842	0.158483	0.177557	0.159285
CBX4_HUMAN	CBX4	0.0778769	0.717576	0.277193	0.250589	0.177535	0.099658
PK3CA_HUMAN	PIK3CA	0.0935393	0.663752	0.261404	0.279691	0.177471	0.0839321
PDLI5_HUMAN	PDLIM5	0.211007	0.322302	0.14386	0.556822	0.177433	0.0335738
PTEN_HUMAN	PTEN	0.0617794	0.774286	0.292982	0.223484	0.177381	0.115602
ETFD_HUMAN	ETFDH	0.0213183	0.921239	0.333333	0.163139	0.177326	0.156008
UFL1_HUMAN	UFL1	0.0317598	0.882878	0.322807	0.177665	0.177283	0.145524
TGM2_HUMAN	TGM2	0.222754	0.295455	0.131579	0.591305	0.177166	0.0455875
EEA1_HUMAN	EEA1	0.196215	0.35814	0.157895	0.518543	0.177055	0.0191601
FIG4_HUMAN	FIG4	-0.0143572	0.946913	0.368421	0.120645	0.177032	0.191389
AN32A_HUMAN	ANP32A	-0.172286	0.42081	0.526316	0.841712	0.177015	0.349301
CRBG2_HUMAN	CRYBG2	0.103111	0.631617	0.250877	0.300204	0.176994	0.0738832
SMHD1_HUMAN	SMCHD1	0.00478573	0.982293	0.349123	0.142909	0.176954	0.172169
RT10_HUMAN	MRPS10	-0.0478573	0.824265	0.401754	0.0881902	0.176949	0.224806
VIME_HUMAN	VIM	0.341527	0.102393	0.0122807	0.960204	0.176904	0.164623
MTSS2_HUMAN	MTSS2	0.0204481	0.924444	0.333333	0.163139	0.176891	0.156443
RM37_HUMAN	MRPL37	0.109637	0.610067	0.24386	0.314372	0.176748	0.0671115
CD1C_HUMAN	CD1C	0.0726561	0.735826	0.280702	0.244393	0.176679	0.104023
HBAP1_HUMAN	HSPBAP1	0.0269741	0.900434	0.326316	0.172729	0.176645	0.149671
PROM2_HUMAN	PROM2	0.0374157	0.8622	0.315789	0.187821	0.176603	0.139187
VIGLN_HUMAN	HDLBP	0.105721	0.622961	0.247368	0.307239	0.176545	0.0708236
RDH10_HUMAN	RDH10	0.103546	0.630171	0.249123	0.303709	0.176334	0.0727885
NU5M_HUMAN	MT-ND5	0.0191429	0.929255	0.333333	0.163139	0.176238	0.157095
EXOS7_HUMAN	EXOSC7	0.0191429	0.929255	0.333333	0.163139	0.176238	0.157095
IGF1R_HUMAN	IGF1R	0.0226235	0.916433	0.329825	0.167887	0.176224	0.153601
PCF11_HUMAN	PCF11	0.0278443	0.897238	0.324561	0.175186	0.176203	0.148359
CAST1_HUMAN	CASTOR1	0.0348053	0.871734	0.317544	0.185247	0.176175	0.141369
SR140_HUMAN	U2SURP	-0.0091364	0.966203	0.361404	0.128435	0.176134	0.18527
SUMF1_HUMAN	SUMF1	0.0469872	0.827413	0.305263	0.203773	0.176125	0.129138
ZNFX1_HUMAN	ZNFX1	0.0469872	0.827413	0.305263	0.203773	0.176125	0.129138
TGO1_HUMAN	MIA3	0.166195	0.437664	0.185965	0.445906	0.17608	0.00988477
CO6A5_HUMAN	COL6A5	0.0678704	0.752679	0.284211	0.238296	0.17604	0.10817
PHF23_HUMAN	PHF23	0.0187079	0.930859	0.333333	0.163139	0.176021	0.157313
RBX1_HUMAN	RBX1	0.19404	0.3636	0.157895	0.518543	0.175967	0.0180724
HSF1_HUMAN	HSF1	0.0361105	0.866965	0.315789	0.187821	0.17595	0.139839
MTX2_HUMAN	MTX2	0.0413313	0.847935	0.310526	0.195689	0.175929	0.134598
OCTC_HUMAN	CROT	0.0761366	0.723643	0.275439	0.253724	0.175788	0.099651
NLTP_HUMAN	SCP2	0.13052	0.543261	0.221053	0.36311	0.175786	0.0452663
SCOT1_HUMAN	OXCT1	-0.00478573	0.982293	0.35614	0.134506	0.175677	0.180463
AGO3_HUMAN	AGO3	0.0108767	0.959771	0.340351	0.153919	0.175614	0.164737
SCC4_HUMAN	MAU2	0.0213183	0.921239	0.329825	0.167887	0.175571	0.154253
ASCC2_HUMAN	ASCC2	0.0561236	0.794497	0.294737	0.220595	0.17543	0.119307
AFG2H_HUMAN	SPATA5	0.0278443	0.897238	0.322807	0.177665	0.175326	0.147481
DGKA_HUMAN	DGKA	0.0417664	0.846353	0.308772	0.198359	0.175269	0.133503
HPLN3_HUMAN	HAPLN3	0.0996302	0.643231	0.250877	0.300204	0.175254	0.0756235
ACTH_HUMAN	ACTG2	0.0556885	0.796057	0.294737	0.220595	0.175213	0.119524
ANAG_HUMAN	NAGLU	0.0626496	0.771189	0.287719	0.232298	0.175184	0.112535
NCK2_HUMAN	NCK2	0.0239287	0.911629	0.326316	0.172729	0.175122	0.151194
GSH0_HUMAN	GCLM	0.146617	0.494202	0.203509	0.403352	0.175063	0.0284457
MGST3_HUMAN	MGST3	0.0448118	0.835294	0.305263	0.203773	0.175038	0.130226
AL1L2_HUMAN	ALDH1L2	0.0448118	0.835294	0.305263	0.203773	0.175038	0.130226
ANGL7_HUMAN	ANGPTL7	0.0569937	0.791379	0.292982	0.223484	0.174988	0.117994
RS14_HUMAN	RPS14	0.13052	0.543261	0.219298	0.367028	0.174909	0.0443892
SODC_HUMAN	SOD1	0.254949	0.229245	0.0947368	0.699657	0.174843	0.080106
PTPRS_HUMAN	PTPRS	0.06526	0.761918	0.284211	0.238296	0.174735	0.109475
YIPF6_HUMAN	YIPF6	0.0422014	0.844771	0.307018	0.201054	0.174609	0.132408
XPC_HUMAN	XPC	-0.0104416	0.961379	0.359649	0.130437	0.174604	0.185045
MIC25_HUMAN	CHCHD6	-0.0104416	0.961379	0.359649	0.130437	0.174604	0.185045
AATF_HUMAN	AATF	0.00174027	0.993561	0.347368	0.145066	0.174554	0.172814
MMRN2_HUMAN	MMRN2	0.00696106	0.974247	0.342105	0.151672	0.174533	0.167572
T3HPD_HUMAN	L3HYPDH	0.0700457	0.745004	0.278947	0.247479	0.174497	0.104451
NF2IP_HUMAN	NFATC2IP	0.0735262	0.732775	0.275439	0.253724	0.174482	0.100956
TF2H1_HUMAN	GTF2H1	0.0295845	0.890852	0.319298	0.182696	0.174441	0.144857
LAMB1_HUMAN	LAMB1	0.211877	0.320264	0.136842	0.576417	0.17436	0.0375176
IRF3_HUMAN	IRF3	0.085273	0.691978	0.263158	0.276359	0.174215	0.0889424
PGCA_HUMAN	ACAN	0.107896	0.615784	0.240351	0.321602	0.174124	0.0662272
PP6R2_HUMAN	PPP6R2	0.0552534	0.797618	0.292982	0.223484	0.174118	0.118865
RPRD2_HUMAN	RPRD2	0.109637	0.610067	0.238596	0.325255	0.174117	0.0644799
TOR1B_HUMAN	TOR1B	0.00435066	0.983903	0.34386	0.149447	0.174105	0.169754
GBRAP_HUMAN	GABARAP	0.12878	0.548696	0.219298	0.367028	0.174039	0.0452593
CASC3_HUMAN	CASC3	0.0252339	0.906829	0.322807	0.177665	0.17402	0.148787
DDR2_HUMAN	DDR2	0.084838	0.693475	0.263158	0.276359	0.173998	0.08916
RPB7_HUMAN	POLR2G	-0.006526	0.975856	0.354386	0.136573	0.17393	0.180456
AR6P1_HUMAN	ARL6IP1	0.0565586	0.792938	0.291228	0.226397	0.173893	0.117335
SUV3_HUMAN	SUPV3L1	-0.0452469	0.833716	0.392982	0.0960269	0.173868	0.219115
DTBP1_HUMAN	DTNBP1	0.098325	0.647608	0.249123	0.303709	0.173724	0.0753989
GALT1_HUMAN	GALNT1	0	1	0.347368	0.145066	0.173684	0.173684
PAXB1_HUMAN	PAXBP1	0.00696106	0.974247	0.340351	0.153919	0.173656	0.166695
PCCA_HUMAN	PCCA	-0.0704808	0.743472	0.417544	0.0752798	0.173532	0.244012
HTAI2_HUMAN	HTATIP2	0.106591	0.620086	0.240351	0.321602	0.173471	0.0668798
TM11D_HUMAN	TMPRSS11D	0.0556885	0.796057	0.291228	0.226397	0.173458	0.11777
COPZ2_HUMAN	COPZ2	0.0730912	0.7343	0.273684	0.256883	0.173388	0.100297
[truncated: 4,453 more rows]
