# Supplementary material for: Proteomic analysis of pleomorphic dermal sarcoma reveals a fibroblastic cell of origin and distinct immune evasion mechanisms
Source: Sci Rep. 2024 May 31;14:12516. doi: 10.1038/s41598-024-62927-x (PMC11143252; doi:10.1038/s41598-024-62927-x)
Supplement: Supplementary file 4 — Supplementary Table S3. [file 41598_2024_62927_MOESM4_ESM.xlsx]

## Sheet: Table S3 Significant pairs of 
Table S3. Significant pairs of receptor ligand interactions
Ligands (L) and receptors (R) are shown as HUGO symbols. Their correlation (LR.corr), Reactome id (pw.id) and name (pw.name) is shown. The p-value (pval) and FDR correction (qval) is highlighted, in addition to the group of malignant melanoma (MM), cutanous sqaumous cell carcinoma (cSCC) and Pleomorphic Dermal Sarcoma (PDS).
L	R	LR.corr	pw.id	pw.name	rank	len	rank.corr	pval	qval	group
A2M,APOA1,APOA2,APOA4,APOC2,APOC3,C3,C4BPA,CALR,HPX,HSPG2,SERPINA1,SERPINC1,SERPING1	LRP1,LDLR	0.251966	R-HSA-196854	Metabolism of vitamins and cofactors	3	6	-0.0953846	0.115183	0.124428	MM
A2M,ANXA1,APOA1,APOA2,APOA4,APOC2,APOC3,C3,C4BPA,CALR,GNAI2,HPX,HSPG2,SERPINA1,SERPINC1,SERPING1	LRP1,EGFR,LDLR,FPR1	0.251966	R-HSA-372790	Signaling by GPCR	44	80	0.0133333	0.125342	0.13337	MM
A2M,APOA1,APOA2,APOA4,APOC2,APOC3,C3,C4BPA,CALR,GNAI2,HPX,HSPG2,SERPINA1,SERPINC1,SERPING1	LRP1,LDLR,FPR1	0.251966	R-HSA-418594	G alpha (i) signalling events	3	6	-0.0953846	0.115183	0.124428	MM
ALOX5AP	ALOX5	0.582906	R-HSA-2142753	Arachidonic acid metabolism	8	16	0.143932	0.000227112	0.00216185	MM
ANXA1	EGFR	0.282735	R-HSA-6785631	ERBB2 Regulates Cell Motility	2	4	0.25812	0.00185933	0.00735711	MM
ANXA1,L1CAM,TNC	EGFR,CNTN1	0.282735	R-HSA-157118	Signaling by NOTCH	7	14	-0.0782906	0.11136	0.122399	MM
ANXA1,CD14,COL18A1,COL1A1,COL2A1,COL4A1,COL5A1,COL5A2,COL6A1,COL6A2,COL6A3,F13A1,FBN1,FGA,FGB,FGG,FN1,L1CAM,LAMA2,LAMA4,LAMB1,LAMC1,MFGE8,MMP1,NID1,THBS1,TNC	EGFR,ITGB1,ITGA5,ITGA2B,ITGA1,ITGA2,ITGAV,CNTN1,ITGB3	0.282735	R-HSA-373760	L1CAM interactions	12	23	0.17812	0.000541351	0.00360617	MM
ANXA1,CD14,COL18A1,COL1A1,COL2A1,COL4A1,COL5A1,COL5A2,COL6A1,COL6A2,COL6A3,F13A1,FBN1,FGA,FGB,FGG,FN1,L1CAM,LAMA4,LAMB1,LAMC1,MFGE8,NID1,THBS1,TNC	EGFR,ITGB1,ITGA5,ITGA2B,ITGAV,ITGB3	0.282735	R-HSA-445144	Signal transduction by L1	3	7	0.0516239	0.0180228	0.0392766	MM
ANXA1,COL2A1,FN1,MFGE8,NID1,SPTBN2,THBS1	EGFR,ITGA2B,ITGB3,PTPRA	0.282735	R-HSA-5683057	MAPK family signaling cascades	35	65	0.0352137	0.0580051	0.0766754	MM
ANXA1,APOC2,APOC3	EGFR,LDLR	0.282735	R-HSA-8856828	Clathrin-mediated endocytosis	42	78	0.145299	5.41e-05	0.00097563	MM
ANXA1,GNAI2	EGFR,CAV1	0.282735	R-HSA-9009391	Extra-nuclear estrogen signaling	9	17	-0.0495727	0.110676	0.121779	MM
APOC2,APOC3	LDLR	0.463932	R-HSA-8964043	Plasma lipoprotein clearance	7	13	0.0112821	0.0170827	0.0379658	MM
C3,CD14,F10,FGA,FGB,FGG,HSP90B1,ICAM3,MMP9,PLG	ITGAM,ITGB2,TLR2	0.261538	R-HSA-168898	Toll-like Receptor Cascades	24	45	0.118632	0.00274545	0.00961861	MM
C3,CALR,CD14,COL18A1,COL1A1,COL4A1,COL5A1,COL5A2,COL6A1,COL6A2,COL6A3,F10,F13A1,FBN1,FGA,FGB,FGG,FN1,GNAI2,ICAM1,ICAM3,L1CAM,LAMA4,LAMA5,LAMB1,LAMC1,LYZ,MDK,MFGE8,MMP9,NID1,PLG,THBS1,TNC,FYN,LGALS8	ITGAM,ITGA3,ITGB1,ITGB2,ITGA5,ITGAV,ITGA4,CAV1,ITGAL,ITGA6,ITGB3,SPN	0.261538	R-HSA-202733	Cell surface interactions at the vascular wall	14	27	0.180855	0.000273002	0.00241631	MM
C3,CALR,CD14,COL18A1,COL1A1,COL2A1,COL4A1,COL4A2,COL5A1,COL5A2,COL6A1,COL6A2,COL6A3,F10,F13A1,FBN1,FGA,FGB,FGG,FN1,ICAM3,L1CAM,LAMA2,LAMA4,LAMA5,LAMB1,LAMC1,LTBP1,MDK,MFGE8,MMP1,MMP9,NID1,PLG,SORBS1,THBS1,TNC,VCL,LGALS8	ITGAM,ITGA3,ITGB1,ITGB2,ITGA5,ITGB5,ITGA2B,ITGA1,ITGA2,ITGAV,ITGA4,ITGA6,ITGB3	0.261538	R-HSA-216083	Integrin cell surface interactions	2	4	0.214359	0.00445725	0.0141136	MM
C3,CD14,COL4A1,COL5A1,COL5A2,COL6A1,COL6A2,COL6A3,F10,F13A1,FGA,FGB,FGG,ICAM3,MMP9,PLG	ITGAM,ITGB1,ITGB2	0.261538	R-HSA-6785807	Interleukin-4 and Interleukin-13 signaling	14	27	0.0584615	0.0313569	0.0562842	MM
CALR,CD14,COL4A1,COL5A1,COL5A2,COL6A1,COL6A2,COL6A3,F13A1,FGA,FGB,FGG,GNAI2,LAMA4,LAMA5,THBS1,FYN,LGALS8,ICAM1	ITGA3,ITGB1,CAV1,ITGA6,SPN	0.464615	R-HSA-210991	Basigin interactions	2	5	-0.13641	0.0200871	0.0423544	MM
CALR,CD14,COL4A1,COL5A1,COL5A2,COL6A1,COL6A2,COL6A3,F13A1,FGA,FGB,FGG,LAMA3,LAMA4,LAMA5,LAMB2,LAMC1,MMP1,THBS1,LGALS8	ITGA3,ITGB1,ITGA2,ITGB4,ITGA6	0.464615	R-HSA-3000157	Laminin interactions	6	11	-0.155556	0.0339318	0.0584956	MM
CALR,CD14,COL4A1,COL5A1,COL5A2,COL6A1,COL6A2,COL6A3,F13A1,FGA,FGB,FGG,MMP1,LGALS8	ITGA3,ITGB1,ITGA2	0.464615	R-HSA-6806834	Signaling by MET	16	30	-0.0482051	0.0310223	0.0561966	MM
CD14,COL4A1,COL5A1,COL5A2,COL6A1,COL6A2,COL6A3,F13A1,FGA,FGB,FGG,LAMA3,LAMA4,LAMA5,LAMB2,LAMC1,LAMC2,THBS1	ITGB1,ITGB4,ITGA6,COL17A1	0.396239	R-HSA-1500931	Cell-Cell communication	7	14	0.0953846	0.00556243	0.0164589	MM
CD14,COL18A1,COL1A1,COL4A1,COL4A2,COL5A1,COL5A2,COL6A1,COL6A2,COL6A3,F13A1,FBN1,FGA,FGB,FGG,FN1,L1CAM,LAMA4,LAMB1,LAMC1,LTBP1,MFGE8,NID1,SORBS1,TNC,VCL	ITGB1,ITGA5,ITGB5,ITGAV,ITGB3	0.396239	R-HSA-1566948	Elastic fibre formation	3	7	-0.122735	0.0408074	0.06474	MM
CD14,COL4A1,COL5A1,COL5A2,COL6A1,COL6A2,COL6A3,F13A1,FGA,FGB,FGG,FN1,L1CAM,LAMA4,LAMB1,LAMC1,MFGE8,NID1,TNC	ITGB1,ITGAV,ITGB3	0.396239	R-HSA-3000170	Syndecan interactions	4	8	0.162393	0.00218715	0.00826531	MM
CD14,COL18A1,COL4A1,COL4A2,COL5A1,COL5A2,COL6A1,COL6A2,COL6A3,F13A1,FGA,FGB,FGG,FN1,L1CAM,LAMA3,LAMA4,LAMA5,LAMB1,LAMB2,LAMC1,LTBP1,MFGE8,MMP1,NID1,SORBS1,THBS1,TNC,VCL	ITGB1,ITGB5,ITGA2,ITGAV,ITGB4,ITGA6,ITGB3	0.396239	R-HSA-3000171	Non-integrin membrane-ECM interactions	11	20	0.00239316	0.0387273	0.0630255	MM
CD14,COL4A1,COL5A1,COL5A2,COL6A1,COL6A2,COL6A3,F13A1,FGA,FGB,FGG,FN1,L1CAM,LAMA4,LAMB1,LAMC1,MFGE8,MMP1,NID1,TNC	ITGB1,ITGA2,ITGAV,ITGB3	0.396239	R-HSA-3000178	ECM proteoglycans	11	20	0.00854701	0.0365398	0.061142	MM
CD14,COL4A1,COL5A1,COL5A2,COL6A1,COL6A2,COL6A3,F13A1,FGA,FGB,FGG,LAMA2,LAMB1,LAMC1	ITGB1,ITGA1	0.396239	R-HSA-373755	Semaphorin interactions	14	27	0.0468376	0.0158256	0.0363737	MM
COL18A1,COL1A1,FBN1,FGA,FGB,FGG	ITGA5	0.344274	R-HSA-8878166	Transcriptional regulation by RUNX2	9	18	-0.071453	0.0750996	0.0923546	MM
COL18A1,COL4A1,COL4A2,COL5A1,COL6A1,COL6A2,COL6A3,LAMA2,LAMB1,LAMC1,LTBP1,SORBS1,VCL	ITGB5,ITGA1	0.35453	R-HSA-397014	Muscle contraction	33	60	0.134359	0.000491093	0.00339393	MM
COL2A1,FN1,MFGE8,NID1,THBS1	ITGA2B,ITGB3	0.353162	R-HSA-372708	p130Cas linkage to MAPK signaling for integrins	7	13	0.126838	0.00683129	0.0194769	MM
COL2A1,F11,FN1,MFGE8,NID1,THBS1	ITGA2B,GP1BA,ITGB3	0.353162	R-HSA-76009	Platelet Aggregation (Plug Formation)	11	21	0.126838	0.00322143	0.010871	MM
COL2A1,F11,FN1,THBS1	ITGA2B,GP1BA	0.353162	R-HSA-8936459	RUNX1 regulates genes involved in megakaryocyte differentiation and platelet function	6	12	-0.00717949	0.0395353	0.0634726	MM
COL4A1,FN1,GNAI2,L1CAM,LAMA4,LAMB1,LAMC1,MFGE8,NID1,PROS1,TNC	ITGAV,CAV1,ITGB3,AXL	0.306667	R-HSA-194138	Signaling by VEGF	28	51	0.0167521	0.0769294	0.0936331	MM
COL4A1,FN1,L1CAM,LAMA4,LAMB1,LAMC1,MFGE8,NID1,TNC	ITGAV,ITGB3	0.306667	R-HSA-210990	PECAM1 interactions	4	8	-0.0441026	0.0671645	0.0847352	MM
F11	GP1BA	0.69641	R-HSA-140837	Intrinsic Pathway of Fibrin Clot Formation	6	11	0.167179	0.0001193	0.00150467	MM
F11,PROC	GP1BA,PROCR	0.69641	R-HSA-140877	Formation of Fibrin Clot (Clotting Cascade)	10	19	0.191111	1.33e-05	0.000386798	MM
FN1,ICAM1,ICAM3,LYZ,MDK	ITGA4,ITGAL	0.383248	R-HSA-8878159	Transcriptional regulation by RUNX3	6	11	0.0837607	0.0140027	0.033748	MM
GNAI2	CAV1	0.406496	R-HSA-195721	Signaling by WNT	24	44	0.0673504	0.0116115	0.0301183	MM
GNAI2	FPR1	0.381197	R-HSA-500792	GPCR ligand binding	3	6	0.107692	0.00771496	0.0212639	MM
GSTP1,DSC2,DSC1,DSC3	TRAF2,DSG2,DSG1	0.278632	R-HSA-109581	Apoptosis	30	55	0.085812	0.0130141	0.0320275	MM
GSTP1	TRAF2	0.278632	R-HSA-5357956	TNFR1-induced NFkappaB signaling pathway	7	14	0.0338462	0.0403964	0.0643917	MM
HRG,HSP90B1	FCGR1A,TLR2	0.488547	R-HSA-1236975	Antigen processing-Cross presentation	3	7	0.123419	0.00106494	0.00556188	MM
HRG,SYK	FCGR1A,FCGR2A	0.488547	R-HSA-2029482	Regulation of actin dynamics for phagocytic cup formation	19	35	0.235556	8.34e-07	4.39e-05	MM
HRG	FCGR1A	0.488547	R-HSA-913531	Interferon Signaling	12	23	-0.0700855	0.0251579	0.0490046	MM
HSP90B1	TLR2	0.650598	R-HSA-5260271	Diseases of Immune System	4	9	0.0222222	0.0010818	0.00556188	MM
HSPG2	PTPRS	0.286838	R-HSA-6794362	Protein-protein interactions at synapses	2	4	0.0509402	0.0297852	0.055245	MM
LAMA3,LAMA4,LAMA5,LAMB2,LAMC1,LAMC2,THBS1	ITGB4,ITGA6,COL17A1	0.341538	R-HSA-1474290	Collagen formation	23	43	0.224615	8.46e-07	4.39e-05	MM
LAMC2,MMP9,PKM,VIM	COL17A1,CD44	0.76547	R-HSA-1474228	Degradation of the extracellular matrix	15	29	0.123419	2.51e-05	0.000539196	MM
LAMC2	COL17A1	0.76547	R-HSA-1650814	Collagen biosynthesis and modifying enzymes	20	38	0.197265	1.72e-07	1.52e-05	MM
LRPAP1	SORT1	0.478291	R-HSA-199992	trans-Golgi Network Vesicle Budding	25	46	0.0632479	0.0067122	0.0192813	MM
PI3	PLD2	0.613675	R-HSA-1483206	Glycerophospholipid biosynthesis	28	51	0.0276923	0.00422872	0.0136756	MM
PLAU,DSC2,DSC1,DSC3	ST14,DSG2,DSG1	0.65812	R-HSA-6805567	Keratinization	6	12	-0.384615	0.0047327	0.0146229	MM
PROC	PROCR	0.251966	R-HSA-140875	Common Pathway of Fibrin Clot Formation	4	9	0.259487	0.000123473	0.00151427	MM
SPTBN2	PTPRA	0.297778	R-HSA-375165	NCAM signaling for neurite out-growth	7	13	0.0167521	0.0586701	0.0767809	MM
DSC2,DSC1,DSC3	DSG2,DSG1	0.316923	R-HSA-351906	Apoptotic cleavage of cell adhesion proteins	4	8	-0.0516239	0.0657772	0.0833776	MM
IL36G	IL36RN	0.740171	GO:0006954	inflammatory response	8	16	-0.071453	0.00132447	0.00610222	MM
LGALS3BP	VANGL1	0.481709	GO:0060071	Wnt signaling pathway, planar cell polarity pathway	4	9	-0.271111	0.0295644	0.0551395	MM
PTDSS1	SCARB1	0.338803	GO:0042632	cholesterol homeostasis	4	9	-0.0133333	0.0314435	0.0562842	MM
TIMP1	CD63	0.383932	GO:0016477	cell migration	18	33	-0.0167521	0.0545498	0.0744956	MM
ADAM17,CD14,COL11A1,COL18A1,COL1A1,COL1A2,COL3A1,COL5A1,COL5A2,COL6A1,COL6A2,COL6A3,F13A1,FBLN1,FBN1,FGA,FGB,FGG,FN1,HSPG2,L1CAM,LAMA4,LAMB1,LAMB2,LAMC1,LGALS3BP,LUM,NID1,PLAU,TGFB1,TGM2,THBS1,TNC,VCAN,VTN,LGALS1	ITGA5,ITGB1,ITGB6,ITGB3	0.346957	R-HSA-1566948	Elastic fibre formation	2	4	-0.322609	0.160143	0.185319	PDS
ADAM17,APOB,C3,CD14,COL11A1,COL18A1,COL1A1,COL1A2,COL3A1,COL5A1,COL5A2,COL6A1,COL6A2,COL6A3,F13A1,FBLN1,FBN1,FGA,FGB,FGG,FN1,HP,HSPG2,ICAM1,ICAM3,KNG1,L1CAM,LAMA2,LAMA3,LAMA4,LAMA5,LAMB1,LAMB2,LAMB3,LAMC1,LAMC2,LGALS3BP,LUM,MDK,MMP9,NID1,PLAU,PLG,TGFB1,TGM2,THBS1,THBS2,TNC,VCAN,VTN,FYN,LGALS8,LGALS1,CEACAM6	ITGA5,ITGAM,ITGB2,ITGB1,ITGB3,ITGAX,ITGAL,ITGA3,ITGA6,ITGA4,SPN,CEACAM1	0.346957	R-HSA-202733	Cell surface interactions at the vascular wall	13	24	0.256522	0.0035376	0.0368737	PDS
ADAM17,APOB,C3,CD14,COL11A1,COL18A1,COL1A1,COL1A2,COL2A1,COL3A1,COL4A1,COL5A1,COL5A2,COL6A1,COL6A2,COL6A3,F13A1,FBLN1,FBN1,FGA,FGB,FGG,FN1,HP,HSPG2,ICAM1,ICAM3,KNG1,L1CAM,LAMA2,LAMA3,LAMA4,LAMA5,LAMB1,LAMB2,LAMB3,LAMC1,LAMC2,LGALS3BP,LUM,MDK,MMP9,NID1,PLAU,PLG,SORBS1,TGFB1,TGM2,THBS1,THBS2,TNC,VCAN,VTN,LGALS8,LGALS1	ITGA5,ITGAM,ITGB2,ITGB1,ITGA1,ITGA2B,ITGB6,ITGB3,ITGAX,ITGAL,ITGA2,ITGA3,ITGA6,ITGA7,ITGA4	0.346957	R-HSA-216083	Integrin cell surface interactions	3	7	-0.322609	0.166675	0.186809	PDS
ADAM17,CD14,COL11A1,COL18A1,COL1A1,COL1A2,COL2A1,COL3A1,COL4A1,COL5A1,COL5A2,COL6A1,COL6A2,COL6A3,F13A1,FBLN1,FBN1,FGA,FGB,FGF2,FGG,FN1,HSPG2,L1CAM,LAMA2,LAMA4,LAMA5,LAMB1,LAMB2,LAMB3,LAMC1,LAMC2,LGALS3BP,LUM,NID1,PLAU,SEMA3B,SEMA3C,SORBS1,TGFB1,TGM2,THBS1,TNC,VCAN,VTN,LGALS1	ITGA5,ITGB1,ITGA1,ITGA2B,ITGB3,NRP1,CNTN1,EGFR,ITGA2	0.346957	R-HSA-373760	L1CAM interactions	11	21	-0.0521739	0.152657	0.180717	PDS
ADAM17,CD14,COL11A1,COL18A1,COL1A1,COL1A2,COL2A1,COL3A1,COL5A1,COL5A2,COL6A1,COL6A2,COL6A3,F13A1,FBLN1,FBN1,FGA,FGB,FGF2,FGG,FN1,HSPG2,L1CAM,LAMA4,LAMB1,LAMB2,LAMC1,LGALS3BP,LUM,NID1,PLAU,SEMA3B,SEMA3C,TGFB1,TGM2,THBS1,TNC,VCAN,VTN,LGALS1	ITGA5,ITGB1,ITGA2B,ITGB3,NRP1,EGFR	0.346957	R-HSA-445144	Signal transduction by L1	3	7	0.0295652	0.0468773	0.120516	PDS
ADAM17,L1CAM,PLAU	ITGA5	0.346957	R-HSA-8878166	Transcriptional regulation by RUNX2	9	18	0.273043	0.00162184	0.022057	PDS
AGRN,APOC3,FCN2,HSPG2,LRPAP1,MDK,PLAU,SERPINE1	LRP1,LDLR	0.534783	R-HSA-196854	Metabolism of vitamins and cofactors	4	9	0.0121739	0.0249042	0.0967317	PDS
AGRN,FCN2,HSPG2,LRPAP1,MDK,PLAU,SERPINE1,THBS2	LRP1,CD36	0.534783	R-HSA-2173782	Binding and Uptake of Ligands by Scavenger Receptors	2	5	-0.173913	0.0436956	0.120516	PDS
AGRN,APOC3,C5,FCN2,FN1,GNAI2,HSPG2,L1CAM,LRPAP1,MDK,PLAU,RPS19,SAA1,SERPINE1	LRP1,LDLR,C5AR1,EGFR,FPR1	0.534783	R-HSA-372790	Signaling by GPCR	45	83	0.0626087	0.0473104	0.120516	PDS
AGRN,APOC3,C5,FCN2,FN1,GNAI2,HSPG2,LRPAP1,MDK,PLAU,RPS19,SAA1,SERPINE1	LRP1,LDLR,C5AR1,FPR1	0.534783	R-HSA-418594	G alpha (i) signalling events	4	9	0.0121739	0.0249042	0.0967317	PDS
ALOX5AP	ALOX5	0.263478	R-HSA-2142753	Arachidonic acid metabolism	8	16	0.013913	0.128937	0.165947	PDS
APOB,C3,CD14,FGA,FGB,FGG,HP,ICAM3,KNG1,MMP9,PLG,RNASE2,THBS2	ITGAM,ITGB2,TLR2,CD36	0.372174	R-HSA-168898	Toll-like Receptor Cascades	24	45	0.103478	0.0481461	0.120516	PDS
APOB,C3,CD14,COL11A1,COL18A1,COL1A1,COL1A2,COL3A1,COL5A1,COL5A2,COL6A1,COL6A2,COL6A3,F13A1,FBLN1,FBN1,FGA,FGB,FGG,FN1,HP,HSPG2,ICAM1,ICAM3,KNG1,LAMA4,LAMB1,LAMB2,LAMC1,LGALS3BP,LUM,MMP9,NID1,PLG,TGM2,THBS1,TNC,VCAN,VTN,LGALS1	ITGAM,ITGB2,ITGB1,ITGAX	0.372174	R-HSA-6785807	Interleukin-4 and Interleukin-13 signaling	14	27	0.17913	0.010509	0.070455	PDS
APOC3,LIN7C	LDLR,ABCA1	0.328696	R-HSA-174824	Plasma lipoprotein assembly, remodeling, and clearance	9	18	-0.169565	0.187935	0.200932	PDS
APOC3,B2M,L1CAM	LDLR,TFRC,EGFR	0.328696	R-HSA-8856828	Clathrin-mediated endocytosis	42	78	0.218261	0.00058052	0.00998775	PDS
APOC3	LDLR	0.328696	R-HSA-8964038	LDL clearance	6	11	-0.0904348	0.164943	0.186273	PDS
B2M,PSAP	TFRC,SORT1	0.407826	R-HSA-199992	trans-Golgi Network Vesicle Budding	26	48	0.0234783	0.109595	0.153127	PDS
B2M	TFRC	0.407826	R-HSA-917937	Iron uptake and transport	4	8	-0.0913043	0.0979371	0.149377	PDS
C1QA	CSPG4	0.306957	R-HSA-5668914	Diseases of metabolism	40	74	0.303478	2.31e-06	0.000110436	PDS
C5,FN1,GNAI2,RPS19	C5AR1	0.304348	R-HSA-166658	Complement cascade	12	22	0.06	0.113642	0.156039	PDS
C5,FN1,GNAI2,RPS19,SAA1	C5AR1,FPR1	0.304348	R-HSA-500792	GPCR ligand binding	2	5	-0.0173913	0.0615151	0.128803	PDS
CD14,COL11A1,COL18A1,COL1A1,COL1A2,COL3A1,COL5A1,COL5A2,COL6A1,COL6A2,COL6A3,F13A1,FBLN1,FBN1,FGA,FGB,FGG,FN1,HSPG2,LAMA2,LAMA3,LAMA4,LAMA5,LAMB1,LAMB2,LAMB3,LAMC1,LAMC2,LGALS3BP,LUM,MDK,NID1,TGM2,THBS1,TNC,VCAN,VTN,LGALS1	ITGB1,ITGA6,ITGB4,CD151,COL17A1	0.289565	R-HSA-446728	Cell junction organization	2	5	-0.511304	0.218973	0.223512	PDS
CD14,COL11A1,COL18A1,COL1A1,COL1A2,COL3A1,COL5A1,COL5A2,COL6A1,COL6A2,COL6A3,F13A1,FBLN1,FBN1,FGA,FGB,FGG,FN1,HSPG2,LAMA2,LAMA3,LAMA4,LAMA5,LAMB1,LAMB2,LAMB3,LAMC1,LAMC2,LGALS3BP,LUM,MDK,NID1,PLAU,TGM2,THBS1,TNC,VCAN,VTN,FYN,LGALS8,LGALS1	ITGB1,ITGA3,ITGA6,SPN	0.289565	R-HSA-210991	Basigin interactions	3	7	-0.34	0.211556	0.21844	PDS
CD14,COL11A1,COL18A1,COL1A1,COL1A2,COL3A1,COL5A1,COL5A2,COL6A1,COL6A2,COL6A3,F13A1,FBLN1,FBN1,FGA,FGB,FGG,FN1,HSPG2,LAMA2,LAMA3,LAMA4,LAMA5,LAMB1,LAMB2,LAMB3,LAMC1,LAMC2,LGALS3BP,LUM,MDK,NID1,PLAU,TGM2,THBS1,TNC,VCAN,VTN,LGALS8,LGALS1	ITGB1,ITGA2,ITGA3,ITGA6,ITGA7,ITGB4	0.289565	R-HSA-3000157	Laminin interactions	6	12	-0.263478	0.222555	0.227006	PDS
CD14,COL11A1,COL18A1,COL1A1,COL1A2,COL3A1,COL5A1,COL5A2,COL6A1,COL6A2,COL6A3,F13A1,FBLN1,FBN1,FGA,FGB,FGG,FN1,HSPG2,LAMA4,LAMB1,LAMB2,LAMC1,LGALS3BP,LUM,NID1,TGFB1,TGM2,THBS1,TNC,VCAN,VTN,LGALS1	ITGB1,ITGB3	0.289565	R-HSA-3000170	Syndecan interactions	2	4	-0.126957	0.140955	0.173221	PDS
CD14,COL11A1,COL18A1,COL1A1,COL1A2,COL3A1,COL5A1,COL5A2,COL6A1,COL6A2,COL6A3,F13A1,FBLN1,FBN1,FGA,FGB,FGG,FN1,HSPG2,LAMA2,LAMA3,LAMA4,LAMA5,LAMB1,LAMB2,LAMB3,LAMC1,LAMC2,LGALS3BP,LUM,MDK,NID1,TGFB1,TGM2,THBS1,TNC,VCAN,VTN,LGALS1	ITGB1,ITGB3,ITGA2,ITGA6,ITGB4	0.289565	R-HSA-3000171	Non-integrin membrane-ECM interactions	6	12	-0.296522	0.224509	0.228509	PDS
CD14,COL11A1,COL18A1,COL1A1,COL1A2,COL2A1,COL3A1,COL5A1,COL5A2,COL6A1,COL6A2,COL6A3,F13A1,FBLN1,FBN1,FGA,FGB,FGG,FN1,HSPG2,LAMA2,LAMA4,LAMA5,LAMB1,LAMB2,LAMB3,LAMC1,LAMC2,LGALS3BP,LUM,NID1,TGFB1,TGM2,THBS1,TNC,VCAN,VTN,LGALS1	ITGB1,ITGA2B,ITGB6,ITGB3,ITGA2,ITGA7	0.289565	R-HSA-3000178	ECM proteoglycans	6	12	-0.296522	0.224509	0.228509	PDS
CD14,COL11A1,COL18A1,COL1A1,COL1A2,COL2A1,COL3A1,COL4A1,COL5A1,COL5A2,COL6A1,COL6A2,COL6A3,F13A1,FARP2,FBLN1,FBN1,FGA,FGB,FGF2,FGG,FN1,HSPG2,L1CAM,LAMA2,LAMA4,LAMB1,LAMB2,LAMC1,LGALS3BP,LUM,NID1,SEMA3B,SEMA3C,SORBS1,TGM2,THBS1,TNC,VCAN,VTN,LGALS1	ITGB1,ITGA1,PLXNA1,PLXNA2,NRP1,ERBB2	0.289565	R-HSA-373755	Semaphorin interactions	14	27	-0.20087	0.226155	0.229407	PDS
CD14,COL11A1,COL18A1,COL1A1,COL1A2,COL3A1,COL5A1,COL5A2,COL6A1,COL6A2,COL6A3,F13A1,FBLN1,FBN1,FGA,FGB,FGG,FN1,HSPG2,LAMA2,LAMA3,LAMA4,LAMA5,LAMB1,LAMB2,LAMB3,LAMC1,LAMC2,LGALS3BP,LUM,NID1,PLAU,TGM2,THBS1,TNC,VCAN,VTN,LGALS8,LGALS1	ITGB1,ITGA2,ITGA3	0.289565	R-HSA-8874081	MET activates PTK2 signaling	4	8	-0.504348	0.226454	0.229407	PDS
COL2A1,COL4A1,LAMA2,SORBS1	ITGA1	0.318261	R-HSA-397014	Muscle contraction	33	61	0.133913	0.033151	0.105905	PDS
COL2A1,FGA,FGB,FGG,TGFB1	ITGA2B,ITGB3	0.672174	R-HSA-114608	Platelet degranulation	4	9	-0.0295652	0.0143533	0.0761927	PDS
COL2A1,FGA,FGB,FGG,L1CAM,PDGFD,SPTBN2,TGFB1	ITGA2B,ITGB3,EGFR,ERBB2,PDGFRB,PTPRA	0.672174	R-HSA-5673001	RAF/MAP kinase cascade	30	56	-0.0408696	0.0315424	0.103212	PDS
COL2A1,FGA,FGB,FGG,TGFB1,THBS2	ITGA2B,ITGB3,CD36	0.672174	R-HSA-76002	Platelet activation, signaling and aggregation	40	74	0.0565217	0.0213381	0.0901047	PDS
COL2A1,FGA,FGB,FGG	ITGA2B	0.672174	R-HSA-8936459	RUNX1 regulates genes involved in megakaryocyte differentiation and platelet function	7	13	-0.0486957	0.0253902	0.0976235	PDS
EFNB2,PSEN1	EPHB3,NCSTN	0.426087	R-HSA-3928665	EPH-ephrin mediated repulsion of cells	7	13	-0.0156522	0.0889917	0.148316	PDS
EFNB2	EPHB3	0.426087	R-HSA-3928664	Ephrin signaling	3	7	0.0373913	0.0313417	0.103212	PDS
FARP2,FGF2,SEMA3B,SEMA3C	PLXNA1,PLXNA2,NRP1	0.506957	R-HSA-399954	Sema3A PAK dependent Axon repulsion	3	6	0.431304	0.000442338	0.00877303	PDS
FGA,FGB,FGF2,FGG,SEMA3B,SEMA3C,TGFB1	ITGB3,NRP1	0.44087	R-HSA-194138	Signaling by VEGF	28	52	0.0834783	0.0520936	0.120516	PDS
FGA,FGB,FGG,TGFB1	ITGB3	0.44087	R-HSA-4420097	VEGFA-VEGFR2 Pathway	28	52	0.0834783	0.0520936	0.120516	PDS
FGF2,LAMB3,LAMC2,MMP1,PSEN1	CD44,COL17A1,NCSTN	0.333913	R-HSA-1474228	Degradation of the extracellular matrix	16	30	0.06	0.0972385	0.148669	PDS
FGF2,SEMA3B,SEMA3C	NRP1	0.318261	R-HSA-376176	Signaling by ROBO receptors	9	18	0.204348	0.00868605	0.0626448	PDS
ICAM3,THBS2	ITGAL,ITGA4	0.301739	R-HSA-8878159	Transcriptional regulation by RUNX3	6	11	0.490435	0.000108644	0.00310287	PDS
L1CAM,PSEN1	CNTN1,EGFR,NCSTN	0.54	R-HSA-157118	Signaling by NOTCH	8	15	0.430435	3.49e-05	0.00121718	PDS
L1CAM	EGFR,ERBB2	0.293043	R-HSA-1227986	Signaling by ERBB2	12	23	0.337391	0.000231733	0.00553853	PDS
L1CAM	EGFR	0.293043	R-HSA-416476	G alpha (q) signalling events	15	29	0.316522	0.000152094	0.00402205	PDS
L1CAM,PDGFD,SORBS1	EGFR,ERBB2,PDGFRB,INSR	0.293043	R-HSA-9006925	Intracellular signaling by second messengers	37	69	0.381739	2.46e-09	3.91e-07	PDS
L1CAM,PDGFD	EGFR,ERBB2,PDGFRB	0.293043	R-HSA-2219528	PI3K/AKT Signaling in Cancer	13	24	0.438261	6.62e-06	0.000270126	PDS
L1CAM,LIN7C	EGFR,ABCA1	0.293043	R-HSA-9006931	Signaling by Nuclear Receptors	26	48	0.123478	0.0517141	0.120516	PDS
L1CAM	ERBB2	0.613043	R-HSA-1358803	Downregulation of ERBB2:ERBB3 signaling	2	4	0.555652	8.88e-05	0.00269809	PDS
LAMA2,LAMA3,LAMA5,LAMB3,LAMC2,MDK	ITGA6,ITGB4,CD151,COL17A1	0.435652	R-HSA-446107	Type I hemidesmosome assembly	3	7	0.156522	0.00978413	0.0677717	PDS
LAMB3,LAMC2	COL17A1	0.42	R-HSA-1650814	Collagen biosynthesis and modifying enzymes	20	38	-0.104348	0.130424	0.166333	PDS
LIN7C,THBS2	ABCA1,CD36	0.702609	R-HSA-1989781	PPARA activates gene expression	13	25	0.231304	0.000548135	0.00954557	PDS
LIN7C	ABCA1	0.702609	R-HSA-9029569	NR1H3 & NR1H2 regulate gene expression linked to cholesterol transport and efflux	2	5	0.521739	9.68e-06	0.00036369	PDS
NUCB2	ERAP1	0.374783	R-HSA-983170	Antigen Presentation: Folding, assembly and peptide loading of class I MHC	8	16	0.206957	0.00758454	0.0591791	PDS
PDGFD	PDGFRB	0.307826	R-HSA-186763	Downstream signal transduction	12	23	0.232174	0.00521044	0.0473918	PDS
PI3	PLD2	0.634783	R-HSA-1483257	Phospholipid metabolism	51	93	0.358261	2.29e-10	8.16e-08	PDS
PLAU,DSC2,DSC1,DSC3	ST14,DSG2,DSG1	0.524348	R-HSA-6805567	Keratinization	6	12	-0.201739	0.0748186	0.140245	PDS
PSEN1	NCSTN	0.37913	R-HSA-73887	Death Receptor Signalling	15	29	0.286087	0.00035457	0.00767162	PDS
RNASE2,THBS2	TLR2,CD36	0.404348	R-HSA-166058	MyD88:MAL(TIRAP) cascade initiated on plasma membrane	18	34	-0.0147826	0.118059	0.158315	PDS
SORBS1	INSR	0.462609	R-HSA-74751	Insulin receptor signalling cascade	6	11	0.166087	0.0203132	0.0876353	PDS
SPTBN2	PTPRA	0.43913	R-HSA-375165	NCAM signaling for neurite out-growth	7	13	0.073913	0.0500479	0.120516	PDS
THBS2	CD36	0.282609	R-HSA-381340	Transcriptional regulation of white adipocyte differentiation	14	26	0.438261	3.19e-06	0.000142467	PDS
SYK	FCGR2A	0.46	R-HSA-2029480	Fcgamma receptor (FCGR) dependent phagocytosis	30	56	0.16087	0.00769573	0.0594027	PDS
LGALS1	PTPRC	0.51913	R-HSA-202403	TCR signaling	14	26	-0.305217	0.0811603	0.145026	PDS
DSC2,DSC1,DSC3	DSG2,DSG1	0.346087	R-HSA-5357801	Programmed Cell Death	30	55	0.266087	0.000228029	0.00553853	PDS
EFNB2	EPHA4	0.766087	GO:0034332	adherens junction organization	3	6	-0.0808696	0.0101389	0.0689445	PDS
IL36G	IL36RN	0.466087	GO:0019221	cytokine-mediated signaling pathway	27	50	0.338261	2.32e-06	0.000110436	PDS
PTDSS1,SAA1	SCARB1	0.363478	GO:0034383	low-density lipoprotein particle clearance	3	6	0.266087	0.00868433	0.0626448	PDS
TGFB1	ENG	0.663478	GO:0051897	positive regulation of protein kinase B signaling	9	17	0.33913	0.000129441	0.00362434	PDS
AGRN,FBLN1,FN1,LAMA2,LAMA3,LAMB1,LAMB3,LAMC1,LAMC2,NID1,THBS1,THBS2,TNC,VCAM1,VCAN,LGALS1	ITGB1,ITGB4,COL17A1,ITGA6,CD47	0.451128	R-HSA-1500931	Cell-Cell communication	6	11	0.204511	0.0015983	0.00642381	cSCC
AGRN,COL18A1,COMP,FBLN1,FBN1,FN1,LAMA2,LAMA3,LAMA4,LAMB1,LAMB3,LAMC1,LAMC2,MFGE8,NID1,SERPINE1,THBS1,TLN1,TNC,VCAM1,VCAN,VCL,LGALS1	ITGB1,ITGB5,ITGB3,ITGAV,ITGB6	0.451128	R-HSA-1566948	Elastic fibre formation	3	6	-0.279699	0.066226	0.0838262	cSCC
AGRN,APOB,APP,C3,CD14,COL18A1,COMP,EFNB2,F13A1,FBLN1,FBN1,FGA,FN1,GNAI2,ICAM1,ICAM3,LAMA2,LAMA3,LAMA4,LAMB1,LAMB3,LAMC1,LAMC2,LYZ,MFGE8,MMP9,NID1,SERPINE1,THBS1,THBS2,TNC,VCAM1,VCAN,VTN,LGALS1	ITGB1,ITGAM,ITGB2,GPC1,ITGAX,ITGA4,ITGA5,ITGB3,PECAM1,ITGAV,CAV1,ITGA3,ITGA6,ITGAL,CD47	0.451128	R-HSA-202733	Cell surface interactions at the vascular wall	17	31	-0.162406	0.0703692	0.0877733	cSCC
AGRN,FBLN1,FN1,GNAI2,LAMA2,LAMA3,LAMB1,LAMB3,LAMC1,LAMC2,NID1,THBS1,TNC,VCAM1,VCAN,LGALS1	ITGB1,CAV1,ITGA3,ITGA6	0.451128	R-HSA-210991	Basigin interactions	3	7	0.222556	0.000413621	0.00252391	cSCC
AGRN,APOB,C3,CD14,COL18A1,COL2A1,COL4A1,COL5A1,COL5A2,COL6A1,COL6A2,COL6A3,COMP,EFNB2,F13A1,FBLN1,FBN1,FGA,FN1,ICAM1,ICAM3,LAMA2,LAMA3,LAMA4,LAMB1,LAMB3,LAMC1,LAMC2,LYZ,MFGE8,MMP9,NID1,SERPINE1,THBS1,TLN1,TNC,VCAM1,VCAN,VCL,VTN,LGALS1	ITGB1,ITGAM,ITGB2,ITGAX,ITGA4,ITGA5,ITGB5,ITGA2B,ITGA1,ITGB3,PECAM1,ITGAV,ITGA3,ITGA2,ITGA6,ITGAL	0.451128	R-HSA-216083	Integrin cell surface interactions	11	20	0.0511278	0.0219002	0.037785	cSCC
AGRN,FBLN1,FN1,LAMA2,LAMA3,LAMB1,LAMB3,LAMC1,LAMC2,NID1,THBS1,TNC,VCAM1,VCAN,LGALS1	ITGB1,ITGA3,ITGB4,ITGA2,ITGA6	0.451128	R-HSA-3000157	Laminin interactions	6	12	0.186466	0.000979993	0.00463069	cSCC
AGRN,COMP,FBLN1,FBN1,FN1,LAMA2,LAMA3,LAMA4,LAMB1,LAMB3,LAMC1,LAMC2,MFGE8,NID1,SERPINE1,THBS1,TNC,VCAM1,VCAN,LGALS1	ITGB1,ITGB3,ITGAV	0.451128	R-HSA-3000170	Syndecan interactions	2	5	-0.279699	0.0568776	0.074674	cSCC
AGRN,COL18A1,COMP,FBLN1,FBN1,FN1,LAMA2,LAMA3,LAMA4,LAMB1,LAMB3,LAMC1,LAMC2,MFGE8,NID1,SERPINE1,THBS1,TLN1,TNC,VCAM1,VCAN,VCL,LGALS1	ITGB1,ITGB5,ITGB3,ITGAV,ITGB4,ITGA2,ITGA6	0.451128	R-HSA-3000171	Non-integrin membrane-ECM interactions	6	11	0.106767	0.0100334	0.022298	cSCC
AGRN,COL18A1,COL2A1,COMP,FBLN1,FBN1,FN1,LAMA2,LAMA3,LAMA4,LAMB1,LAMB3,LAMC1,LAMC2,MFGE8,NID1,SERPINE1,THBS1,TLN1,TNC,VCAM1,VCAN,VCL,LGALS1	ITGB1,ITGB5,ITGA2B,ITGB3,ITGAV,ITGA2	0.451128	R-HSA-3000178	ECM proteoglycans	7	14	0.0511278	0.0135602	0.0274606	cSCC
AGRN,COL4A1,COL5A1,COL5A2,COL6A1,COL6A2,COL6A3,FBLN1,FN1,LAMA2,LAMA3,LAMB1,LAMB3,LAMC1,LAMC2,NID1,THBS1,TNC,VCAM1,VCAN,LGALS1	ITGB1,ITGA1	0.451128	R-HSA-373755	Semaphorin interactions	14	27	0.130827	0.00156956	0.00638164	cSCC
AGRN,COL18A1,COL2A1,COL4A1,COL5A1,COL5A2,COL6A1,COL6A2,COL6A3,COMP,FBLN1,FBN1,FGA,FN1,HSP90AA1,LAMA2,LAMA3,LAMA4,LAMB1,LAMB3,LAMC1,LAMC2,MFGE8,NID1,SERPINE1,THBS1,TNC,VCAM1,VCAN,VTN,LGALS1	ITGB1,ITGA5,ITGA2B,ITGA1,ITGB3,ITGAV,EGFR,ITGA2	0.451128	R-HSA-373760	L1CAM interactions	13	24	0.357895	5.56e-08	2.33e-06	cSCC
AGRN,COL18A1,COL2A1,COMP,FBLN1,FBN1,FGA,FN1,HSP90AA1,LAMA2,LAMA3,LAMA4,LAMB1,LAMB3,LAMC1,LAMC2,MFGE8,NID1,SERPINE1,THBS1,TNC,VCAM1,VCAN,VTN,LGALS1	ITGB1,ITGA5,ITGA2B,ITGB3,ITGAV,EGFR	0.451128	R-HSA-445144	Signal transduction by L1	4	9	0.222556	0.00028212	0.00194007	cSCC
AGRN,APOB,C3,CD14,FBLN1,FN1,ICAM1,ICAM3,LAMA2,LAMA3,LAMB1,LAMB3,LAMC1,LAMC2,MMP9,NID1,THBS1,TNC,VCAM1,VCAN,LGALS1	ITGB1,ITGAM,ITGB2,ITGAX	0.451128	R-HSA-6785807	Interleukin-4 and Interleukin-13 signaling	15	29	-0.0571429	0.0555966	0.0737306	cSCC
AGRN,FBLN1,FN1,LAMA2,LAMA3,LAMB1,LAMB3,LAMC1,LAMC2,NID1,THBS1,TNC,VCAM1,VCAN,LGALS1	ITGB1,ITGA3,ITGA2	0.451128	R-HSA-8875878	MET promotes cell motility	5	10	0.269173	0.000167031	0.00140173	cSCC
ALOX5AP	ALOX5	0.83609	R-HSA-2142753	Arachidonic acid metabolism	8	16	0.21203	8.38e-06	0.000199813	cSCC
ANXA1,APOA2,APOA4,APOE,APP,COL18A1,GPC6,HSP90AA1,HSP90B1,HSPA8,HSPG2,LRPAP1,RPS19,SAA1,THBS1	FPR1,LRP1,LDLR,GPC1,EGFR,C5AR1	0.478195	R-HSA-372790	Signaling by GPCR	46	84	0.124812	0.000282996	0.00194007	cSCC
ANXA1,APOA2,APOA4,APOE,APP,COL18A1,GPC6,HSP90B1,HSPA8,HSPG2,LRPAP1,RPS19,SAA1,THBS1	FPR1,LRP1,LDLR,GPC1,C5AR1	0.478195	R-HSA-418594	G alpha (i) signalling events	20	38	0.087218	0.00434342	0.0126563	cSCC
ANXA1,RPS19,SAA1	FPR1,C5AR1	0.478195	R-HSA-500792	GPCR ligand binding	2	5	-0.18797	0.0364884	0.0526497	cSCC
APOA2,APOA4,APOE,APP,COL18A1,GPC6,HSP90B1,HSPA8,HSPG2,LRPAP1,THBS1,PECAM1	LRP1,LDLR,GPC1,CD38	0.344361	R-HSA-196854	Metabolism of vitamins and cofactors	3	7	-0.0120301	0.0317723	0.0487982	cSCC
APOA2,APOE,GPC6,HSP90B1,HSPG2,LRPAP1,THBS1	LRP1	0.344361	R-HSA-2173782	Binding and Uptake of Ligands by Scavenger Receptors	2	4	-0.162406	0.0877466	0.105076	cSCC
APOA2,APOA4,APOE,APP,COL18A1,GPC6,HSP90B1,HSPA8,HSPG2,LRPAP1,THBS1	LRP1,LDLR,GPC1	0.344361	R-HSA-2187338	Visual phototransduction	3	7	-0.0120301	0.0317723	0.0487982	cSCC
APOA4,HSPA8	LDLR	0.302256	R-HSA-8964038	LDL clearance	6	11	0.177444	0.00656797	0.0167228	cSCC
APOA4,B2M,HSP90AA1,HSPA8	LDLR,TFRC,EGFR	0.302256	R-HSA-8856828	Clathrin-mediated endocytosis	42	77	0.0781955	0.0135744	0.0274606	cSCC
APOB,CD14,HRAS,ICAM1,ICAM3,MMP9,RNASE2,ZG16B	ITGAM,ITGB2,TLR2	0.321805	R-HSA-168898	Toll-like Receptor Cascades	24	45	0.0225564	0.0602582	0.0778458	cSCC
APP,COL18A1	GPC1	0.318797	R-HSA-1630316	Glycosaminoglycan metabolism	19	35	0.228571	2.73e-05	0.000463019	cSCC
APP,COL18A1,THBS2	GPC1,NOTCH3	0.318797	R-HSA-3781865	Diseases of glycosylation	29	53	0.12782	0.00216064	0.0077887	cSCC
B2M	TFRC	0.437594	R-HSA-199992	trans-Golgi Network Vesicle Budding	26	48	-0.0390977	0.0663565	0.083865	cSCC
CD14,F13A1,LYZ,VCAN	ITGA4,ITGAL	0.621053	R-HSA-8878159	Transcriptional regulation by RUNX3	6	11	-0.0300752	0.012578	0.0261793	cSCC
CDH1,IL16	PTPRF,KCNJ10	0.372932	R-HSA-112316	Neuronal System	25	47	0.0210526	0.0464029	0.0640483	cSCC
CDH1	PTPRF	0.372932	R-HSA-6794362	Protein-protein interactions at synapses	2	4	0.0195489	0.0293635	0.0461112	cSCC
COL18A1,FBN1,FGA,FN1,TNC,VTN	ITGA5	0.350376	R-HSA-8878166	Transcriptional regulation by RUNX2	9	18	0.0150376	0.0400254	0.0571246	cSCC
COL18A1,COL4A1,COL5A1,COL5A2,COL6A1,COL6A2,COL6A3,LAMA2,LAMB1,LAMC1,TLN1,VCL	ITGB5,ITGA1	0.312782	R-HSA-445355	Smooth Muscle Contraction	9	17	0.114286	0.0122228	0.0256948	cSCC
COL2A1,COMP,EFNB2,MFGE8	ITGA2B,ITGB3,PECAM1	0.300752	R-HSA-76002	Platelet activation, signaling and aggregation	42	77	0.0466165	0.0448814	0.0624411	cSCC
COL2A1,COMP,MFGE8	ITGA2B,ITGB3	0.300752	R-HSA-76009	Platelet Aggregation (Plug Formation)	12	22	0.037594	0.0587909	0.0767061	cSCC
COL2A1,COMP,HSP90AA1,MFGE8,SPTAN1	ITGA2B,ITGB3,EGFR,PDGFRB,PTPRA	0.300752	R-HSA-9607240	FLT3 Signaling	35	64	0.0781955	0.0170081	0.0313008	cSCC
COL2A1	ITGA2B	0.300752	R-HSA-8878171	Transcriptional regulation by RUNX1	13	25	-0.00300752	0.0797731	0.0971917	cSCC
COMP,FBN1,FN1,GNAI2,LAMA4,LAMB1,LAMC1,MFGE8,NID1,SERPINE1,TNC	ITGB3,ITGAV,CAV1	0.377444	R-HSA-194138	Signaling by VEGF	28	52	-0.0180451	0.0821232	0.0990845	cSCC
COMP,EFNB2,FBN1,FN1,LAMA4,LAMB1,LAMC1,MFGE8,NID1,SERPINE1,TNC	ITGB3,PECAM1,ITGAV	0.377444	R-HSA-210990	PECAM1 interactions	4	8	-0.118797	0.0785902	0.0958617	cSCC
COMP,FBN1,FN1,LAMA4,LAMB1,LAMC1,MFGE8,NID1,SERPINE1,TNC	ITGB3,ITGAV	0.377444	R-HSA-2129379	Molecules associated with elastic fibres	2	5	-0.305263	0.0923651	0.109358	cSCC
EFNB2	PECAM1	0.52782	R-HSA-418346	Platelet homeostasis	15	28	0.0601504	0.00907651	0.0209258	cSCC
FN1,LAMB3,LAMC2,PKM,PSEN1,VIM	CD44,COL17A1,NCSTN	0.290226	R-HSA-1474228	Degradation of the extracellular matrix	17	31	0.133835	0.00572231	0.0151967	cSCC
FN1	NT5E	0.279699	R-HSA-74259	Purine catabolism	2	5	-0.087218	0.0655069	0.0831921	cSCC
GNAI2	CAV1	0.309774	R-HSA-195721	Signaling by WNT	24	44	0.0075188	0.091388	0.108446	cSCC
GNAI2,HSP90AA1	CAV1,EGFR	0.309774	R-HSA-9009391	Extra-nuclear estrogen signaling	8	16	0.00601504	0.0552307	0.0733379	cSCC
HRAS,HSP90AA1,MFGE8	INSR,EGFR,PDGFRB	0.293233	R-HSA-6811558	PI5P, PP2A and IER3 Regulate PI3K/AKT Signaling	20	37	0.184962	0.000278005	0.00194007	cSCC
HRAS	INSR	0.293233	R-HSA-74751	Insulin receptor signalling cascade	5	10	0.189474	0.00305353	0.00985584	cSCC
HRAS,RNASE2,ZG16B	TLR2	0.299248	R-HSA-5260271	Diseases of Immune System	4	9	0.0571429	0.0188221	0.0335788	cSCC
HSP90AA1	EGFR	0.586466	R-HSA-180292	GAB1 signalosome	3	7	0.0360902	0.00395555	0.011853	cSCC
HSP90AA1,PSEN1,THBS2	EGFR,NCSTN,NOTCH3	0.586466	R-HSA-157118	Signaling by NOTCH	7	14	-0.115789	0.0227449	0.0387957	cSCC
HSP90AA1,MFGE8	EGFR,PDGFRB	0.586466	R-HSA-2219528	PI3K/AKT Signaling in Cancer	13	24	0.0827068	0.00425046	0.0124546	cSCC
IL16	KCNJ10	0.347368	R-HSA-112315	Transmission across Chemical Synapses	23	43	0.0616541	0.0224613	0.0385629	cSCC
LAMA3,LAMB1,LAMB3,LAMC2	ITGB4,COL17A1,ITGA6	0.780451	R-HSA-446107	Type I hemidesmosome assembly	2	5	0.377444	1.38e-06	3.81e-05	cSCC
LAMB3,LAMC2	COL17A1	0.66015	R-HSA-1650814	Collagen biosynthesis and modifying enzymes	20	38	-0.103759	0.0148888	0.0290435	cSCC
LYZ	ITGAL	0.317293	R-HSA-198933	Immunoregulatory interactions between a Lymphoid and a non-Lymphoid cell	2	4	0.0766917	0.0245942	0.0403115	cSCC
MFGE8	PDGFRB	0.398496	R-HSA-186763	Downstream signal transduction	12	23	-0.166917	0.0954932	0.111379	cSCC
NUCB2	ERAP1	0.308271	R-HSA-983170	Antigen Presentation: Folding, assembly and peptide loading of class I MHC	8	16	0.281203	3.33e-05	0.000477886	cSCC
PI3	PLD2	0.793985	R-HSA-1483206	Glycerophospholipid biosynthesis	28	51	0.160902	1.17e-05	0.000260213	cSCC
PSEN1	NCSTN	0.601504	R-HSA-2682334	EPH-Ephrin signaling	20	37	0.206015	1.2e-05	0.000261848	cSCC
RPS19	C5AR1	0.621053	R-HSA-977606	Regulation of Complement cascade	8	15	-0.470677	0.0211348	0.0367213	cSCC
SPTAN1	PTPRA	0.377444	R-HSA-375165	NCAM signaling for neurite out-growth	7	13	0.157895	0.00498663	0.0139122	cSCC
THBS2	CD47	0.317293	R-HSA-391160	Signal regulatory protein family interactions	3	6	-0.142857	0.108267	0.121468	cSCC
THBS2	NOTCH3	0.451128	R-HSA-1912408	Pre-NOTCH Transcription and Translation	5	10	0.129323	0.00431571	0.0126105	cSCC
FYN	THY1	0.415038	R-HSA-163125	Post-translational modification: synthesis of GPI-anchored proteins	6	12	-0.0390977	0.0458287	0.0634225	cSCC
CEACAM1	CD209	0.458647	R-HSA-5621575	CD209 (DC-SIGN) signaling	4	8	-0.0616541	0.0367469	0.0528772	cSCC
PECAM1	CD38	0.299248	R-HSA-196849	Metabolism of water-soluble vitamins and cofactors	20	37	0.00601504	0.0912292	0.10838	cSCC
MRC1	PTPRC	0.694737	R-HSA-202403	TCR signaling	14	26	-0.0676692	0.00984408	0.022065	cSCC
DSC2,DSC1,DSC3	DSG1	0.905263	R-HSA-6805567	Keratinization	9	18	0.618045	8.51e-18	2.19e-15	cSCC
EFNB2	EPHA4	0.442105	GO:0034332	adherens junction organization	3	6	-0.237594	0.0667523	0.0841288	cSCC
IL36G	IL36RN	0.404511	GO:0019221	cytokine-mediated signaling pathway	27	50	0.142857	0.00052991	0.00293994	cSCC
THBS1	SCARB1	0.415038	GO:0034383	low-density lipoprotein particle clearance	3	6	-0.00601504	0.0304485	0.0473328	cSCC
